# Supplementary material for: Proteomics and transcriptomics analyses of ataxia telangiectasia cells treated with Dexamethasone
Source: PLoS One. 2018 Apr 2;13(4):e0195388. doi: 10.1371/journal.pone.0195388 (PMC5880408; doi:10.1371/journal.pone.0195388)
Supplement: S1 Supplementary File — (XLSX) [file pone.0195388.s005.xlsx]

## Sheet: string
	Biological Process (GO)
pathway ID	pathway description	count in gene set	false discovery rate
GO:0006457	protein folding	9	2.7e-07
GO:0043933	macromolecular complex subunit organization	16	5.35e-05
GO:0051084	de novo posttranslational protein folding	5	5.35e-05
GO:0071822	protein complex subunit organization	13	0.00013
GO:0022607	cellular component assembly	14	0.000181
GO:0006986	response to unfolded protein	6	0.00025
GO:0044085	cellular component biogenesis	14	0.000362
GO:0002376	immune system process	14	0.000369
GO:0061077	chaperone-mediated protein folding	4	0.00083
GO:0016043	cellular component organization	19	0.00427
GO:0065003	macromolecular complex assembly	10	0.00511
GO:0065008	regulation of biological quality	15	0.00571
GO:0006461	protein complex assembly	9	0.00636
GO:0070271	protein complex biogenesis	9	0.00636
GO:0032268	regulation of cellular protein metabolic process	13	0.00663
GO:0034976	response to endoplasmic reticulum stress	5	0.0104
GO:0051208	sequestering of calcium ion	2	0.0104
GO:0042981	regulation of apoptotic process	10	0.0116
GO:0044237	cellular metabolic process	24	0.0116
GO:0022614	membrane to membrane docking	2	0.0129
GO:1902966	positive regulation of protein localization to early endosome	2	0.0129
GO:0044260	cellular macromolecule metabolic process	21	0.019
GO:0030154	cell differentiation	14	0.0225
GO:2000643	positive regulation of early endosome to late endosome transport	2	0.0235
GO:0006417	regulation of translation	5	0.0287
GO:0034975	protein folding in endoplasmic reticulum	2	0.0293
GO:0006897	endocytosis	6	0.031
GO:0006928	movement of cell or subcellular component	9	0.031
GO:0006955	immune response	9	0.031
GO:0036500	ATF6-mediated unfolded protein response	2	0.031
GO:0043623	cellular protein complex assembly	5	0.031
GO:0051085	chaperone mediated protein folding requiring cofactor	2	0.031
GO:0044238	primary metabolic process	23	0.0366
GO:0007015	actin filament organization	4	0.0378
GO:0006266	DNA ligation	2	0.0421
GO:0007010	cytoskeleton organization	7	0.0448
GO:0008380	RNA splicing	5	0.0448
GO:0032388	positive regulation of intracellular transport	5	0.0448
GO:0034655	nucleobase-containing compound catabolic process	5	0.0448
GO:0071704	organic substance metabolic process	23	0.0448
GO:0002684	positive regulation of immune system process	7	0.045
GO:0009167	purine ribonucleoside monophosphate metabolic process	4	0.0478
GO:0016071	mRNA metabolic process	6	0.0478
GO:0032386	regulation of intracellular transport	6	0.0478
GO:1902582	single-organism intracellular transport	8	0.0478
GO:0010604	positive regulation of macromolecule metabolic process	12	0.0493
(less ...)
Molecular Function (GO)
pathway ID	pathway description	count in gene set	false discovery rate
GO:0003723	RNA binding	19	2.13e-10
GO:0044822	poly(A) RNA binding	17	3.21e-10
GO:0005515	protein binding	22	2.49e-05
GO:0003676	nucleic acid binding	20	2.84e-05
GO:0000166	nucleotide binding	16	4.75e-05
GO:1901363	heterocyclic compound binding	23	5.05e-05
GO:0097159	organic cyclic compound binding	23	5.73e-05
GO:0019899	enzyme binding	12	0.000129
GO:0003725	double-stranded RNA binding	4	0.000837
GO:0051082	unfolded protein binding	4	0.00154
GO:0003697	single-stranded DNA binding	4	0.0016
GO:0031625	ubiquitin protein ligase binding	5	0.00547
GO:0043566	structure-specific DNA binding	5	0.00575
GO:0005488	binding	27	0.0078
GO:0032550	purine ribonucleoside binding	11	0.0109
GO:0035639	purine ribonucleoside triphosphate binding	11	0.0109
GO:0097367	carbohydrate derivative binding	12	0.0109
GO:0032555	purine ribonucleotide binding	11	0.0113
GO:0051087	chaperone binding	3	0.0169
GO:0003823	antigen binding	3	0.0181
GO:0023026	MHC class II protein complex binding	2	0.0195
GO:0032403	protein complex binding	6	0.0211
GO:0005524	ATP binding	9	0.0383
GO:0043168	anion binding	12	0.0421
(less ...)
Cellular Component (GO)
pathway ID	pathway description	count in gene set	false discovery rate
GO:0070062	extracellular exosome	24	2.09e-12
GO:0044421	extracellular region part	25	5.39e-11
GO:0005576	extracellular region	26	1.83e-10
GO:0005925	focal adhesion	11	1.11e-09
GO:0031988	membrane-bounded vesicle	23	1.11e-09
GO:0043209	myelin sheath	8	1.32e-08
GO:0034663	endoplasmic reticulum chaperone complex	4	2e-07
GO:0005829	cytosol	19	1.41e-06
GO:0031974	membrane-enclosed lumen	20	1.51e-05
GO:0042470	melanosome	5	4.18e-05
GO:0070013	intracellular organelle lumen	19	4.85e-05
GO:0071682	endocytic vesicle lumen	3	0.000182
GO:0044444	cytoplasmic part	24	0.000202
GO:0005634	nucleus	23	0.000276
GO:0030529	ribonucleoprotein complex	8	0.000276
GO:0043227	membrane-bounded organelle	29	0.000547
GO:0005788	endoplasmic reticulum lumen	5	0.000718
GO:0005737	cytoplasm	27	0.000722
GO:0097452	GAIT complex	2	0.000824
GO:0032991	macromolecular complex	18	0.000852
GO:0072562	blood microparticle	4	0.00127
GO:0005615	extracellular space	9	0.00407
GO:0044446	intracellular organelle part	22	0.00613
GO:0001931	uropod	2	0.00625
GO:0031254	cell trailing edge	2	0.00625
GO:0043234	protein complex	15	0.00923
GO:0030175	filopodium	3	0.0126
GO:0005903	brush border	3	0.0161
GO:0031528	microvillus membrane	2	0.0161
GO:0043229	intracellular organelle	26	0.0211
GO:0016023	cytoplasmic membrane-bounded vesicle	7	0.0247
GO:0043226	organelle	27	0.0247
GO:0031253	cell projection membrane	4	0.0268
GO:0044433	cytoplasmic vesicle part	5	0.0392
GO:0005844	polysome	2	0.0397
GO:0005790	smooth endoplasmic reticulum	2	0.0414
(less ...)
KEGG Pathways
pathway ID	pathway description	count in gene set	false discovery rate
5130	Pathogenic Escherichia coli infection	5	5.62e-06
4141	Protein processing in endoplasmic reticulum	6	2.99e-05
4612	Antigen processing and presentation	3	0.0156
4915	Estrogen signaling pathway	3	0.0258
5205	Proteoglycans in cancer	4	0.0258
4670	Leukocyte transendothelial migration	3	0.038
3040	Spliceosome	3	0.0399
4530	Tight junction	3	0.0399
4145	Phagosome	3	0.0477
4390	Hippo signaling pathway	3	0.0477
PFAM Protein Domains
pathway ID	pathway description	count in gene set	false discovery rate
PF00183	Hsp90 protein	2	0.00755
PF00769	Ezrin/radixin/moesin family	2	0.0226
PF02518	Histidine kinase-, DNA gyrase B-, and HSP90-like ATPase	2	0.0315
PF09379	FERM N-terminal domain	2	0.0315
PF09380	FERM C-terminal PH-like domain	2	0.0315
INTERPRO Protein Domains and Features
pathway ID	pathway description	count in gene set	false discovery rate
IPR001404	Heat shock protein Hsp90 family	2	0.00403
IPR019805	Heat shock protein Hsp90, conserved site	2	0.00403
IPR020568	Ribosomal protein S5 domain 2-type fold	3	0.00403
IPR020575	Heat shock protein Hsp90, N-terminal	2	0.00403
IPR008954	Moesin tail domain	2	0.0138
IPR011174	Ezrin/radixin/moesin	2	0.0138
IPR011259	Ezrin/radixin/moesin, C-terminal	2	0.0138
IPR000798	Ezrin/radixin/moesin-like	2	0.0201
IPR003594	Histidine kinase-like ATPase, C-terminal domain	2	0.0241
IPR019747	FERM conserved site	2	0.0241
IPR018979	FERM, N-terminal	2	0.0281
IPR018980	FERM, C-terminal PH-like domain	2	0.0281
