# Supplementary material for: Proteomics and transcriptomics analyses of ataxia telangiectasia cells treated with Dexamethasone
Source: PLoS One. 2018 Apr 2;13(4):e0195388. doi: 10.1371/journal.pone.0195388 (PMC5880408; doi:10.1371/journal.pone.0195388)
Supplement: S2 Supplementary File — (XLSX) [file pone.0195388.s006.xlsx]

## Sheet: AT129RM prot. nodes
Module	Nodes in Module	Node Percentage	Samples in Module	Sample Percentage	Node List
0	7	0.3182	0	NaN	ACTB,CCT3,EZR,HCLS1,LCP1,MSN,TUBA1B
1	6	0.2727	0	NaN	CALR,HSP90AB1,HSP90AB2P,HSP90B1,HYOU1,P4HB
2	4	0.1818	0	NaN	EEF2,PPP2R1A,RPS3A,YWHAZ
3	3	0.1364	0	NaN	HSPA8,PCBP1,SRSF1
4	2	0.0909	0	NaN	GAPDH,HSPD1

## Sheet: AT129RM prot. paths in nodes
Module	GeneSet	RatioOfProteinInGeneSet	NumberOfProteinInGeneSet	ProteinFromModule	P-value	FDR	Nodes
0	Pathogenic Escherichia coli infection(K)	0.0054	55	4	1.2508e-08	6.3789e-07	ACTB,EZR,HCLS1,TUBA1B
0	Protein folding(R)	0.0037	38	3	1.0216e-06	2.554e-05	ACTB,CCT3,TUBA1B
0	Proteoglycans in cancer(K)	0.0199	203	4	2.2675e-06	3.8547e-05	ACTB,EZR,HCLS1,MSN
0	Leukocyte transendothelial migration(K)	0.0116	118	3	3.0053e-05	0.00036063	ACTB,EZR,MSN
0	Regulation of actin cytoskeleton(K)	0.021	214	3	0.00017547	0.0017547	ACTB,EZR,MSN
0	RhoA signaling pathway(N)	0.0044	45	2	0.00028781	0.0023025	EZR,MSN
0	Shigellosis(K)	0.0064	65	2	0.00059735	0.0041815	ACTB,HCLS1
0	Gastric acid secretion(K)	0.0072	74	2	0.0007724	0.0042863	ACTB,EZR
0	Bacterial invasion of epithelial cells(K)	0.0076	78	2	0.00085726	0.0042863	ACTB,HCLS1
0	Tight junction(K)	0.0135	138	2	0.0026415	0.0129	ACTB,HCLS1
0	Phagosome(K)	0.015	153	2	0.0032342	0.0129	ACTB,TUBA1B
0	chromatin remodeling by hswi/snf atp-dependent complexes(B)	0.0016	16	1	0.009363	0.0359	ACTB
0	Nicotinic acetylcholine receptor signaling pathway(P)	0.0022	22	1	0.0129	0.0359	ACTB
0	Signaling events mediated by PRL(N)	0.0023	23	1	0.0134	0.0359	TUBA1B
0	Signaling events mediated by HDAC Class III(N)	0.0025	26	1	0.0152	0.0359	TUBA1B
0	the information processing pathway at the ifn beta enhancer(B)	0.0029	30	1	0.0175	0.0359	ACTB
0	FAS (CD95) signaling pathway(N)	0.0031	32	1	0.0187	0.0359	EZR
0	Syndecan-2-mediated signaling events(N)	0.0031	32	1	0.0187	0.0359	EZR
0	B-WICH complex positively regulates rRNA expression(R)	0.0034	35	1	0.0204	0.0359	ACTB
0	Signaling events mediated by HDAC Class II(N)	0.0037	38	1	0.0221	0.0359	TUBA1B
0	Plasma membrane estrogen receptor signaling(N)	0.0041	42	1	0.0244	0.0359	MSN
0	Netrin-1 signaling(R)	0.0041	42	1	0.0244	0.0359	EZR
0	LKB1 signaling events(N)	0.0042	43	1	0.025	0.0359	EZR
0	Vibrio cholerae infection(K)	0.005	51	1	0.0296	0.0359	ACTB
0	Viral myocarditis(K)	0.0057	58	1	0.0336	0.0359	ACTB
0	Fc-epsilon receptor I signaling in mast cells(N)	0.0061	62	1	0.0359	0.0359	HCLS1
0	Adherens junction(K)	0.0071	73	1	0.0421	0.0421	ACTB
0	Arrhythmogenic right ventricular cardiomyopathy (ARVC)(K)	0.0072	74	1	0.0427	0.0427	ACTB
0	L1CAM interactions(R)	0.0077	79	1	0.0455	0.0455	EZR
0	Hypertrophic cardiomyopathy (HCM)(K)	0.0081	83	1	0.0478	0.0478	ACTB
0	Salmonella infection(K)	0.0084	86	1	0.0495	0.0495	ACTB
1	Protein processing in endoplasmic reticulum(K)	0.0165	169	5	1.2407e-09	3.474e-08	HSP90AB1,HYOU1,P4HB,HSP90B1,CALR
1	Unfolded Protein Response (UPR)(R)	0.0081	83	3	5.3023e-06	7.4232e-05	HYOU1,HSP90B1,CALR
1	Binding and Uptake of Ligands by Scavenger Receptors(R)	0.019	194	3	6.6602e-05	0.00059942	HYOU1,HSP90B1,CALR
1	NOD-like receptor signaling pathway(K)	0.0056	57	2	0.00030803	0.0021562	HSP90AB1,HSP90B1
1	Antigen processing and presentation(K)	0.0075	77	2	0.0005599	0.0027995	HSP90AB1,CALR
1	Prostate cancer(K)	0.0087	89	2	0.00074626	0.002985	HSP90AB1,HSP90B1
1	Estrogen signaling pathway(K)	0.0097	99	2	0.00092156	0.0036862	HSP90AB1,HSP90B1
1	hypoxia-inducible factor in the cardivascular system(B)	0.0017	17	1	0.0082951	0.0249	P4HB
1	PI3K-Akt signaling pathway(K)	0.0338	345	2	0.0107	0.0253	HSP90AB1,HSP90B1
1	Detoxification of Reactive Oxygen Species(R)	0.0025	26	1	0.0127	0.0253	P4HB
1	Pathways in cancer(K)	0.0389	397	2	0.014	0.0279	HSP90AB1,HSP90B1
1	Nucleotide-binding domain, leucine rich repeat containing receptor (NLR) signaling pathways(R)	0.0037	38	1	0.0185	0.03	HSP90AB1
1	IL6-mediated signaling events(N)	0.0046	47	1	0.0228	0.03	HSP90B1
1	Lipid digestion, mobilization, and transport(R)	0.0055	56	1	0.0271	0.03	P4HB
1	Hedgehog ligand biogenesis(R)	0.0061	62	1	0.03	0.03	P4HB
1	Signaling events mediated by VEGFR1 and VEGFR2(N)	0.0062	63	1	0.0305	0.0305	HSP90AB1
1	Semaphorin interactions(R)	0.0064	65	1	0.0314	0.0314	HSP90AB1
1	Thyroid hormone synthesis(K)	0.007	71	1	0.0343	0.0343	HSP90B1
1	Cellular response to heat stress(R)	0.0076	78	1	0.0376	0.0376	HSP90AB1
1	Progesterone-mediated oocyte maturation(K)	0.0085	87	1	0.0419	0.0419	HSP90AB1
1	Class I MHC mediated antigen processing & presentation(R)	0.0089	91	1	0.0438	0.0438	CALR
1	Chagas disease (American trypanosomiasis)(K)	0.0102	104	1	0.0499	0.0499	CALR
2	ATR signaling pathway(N)	0.0036	37	2	7.837e-05	0.0051724	PPP2R1A,YWHAZ
2	mTOR signaling pathway(N)	0.0063	64	2	0.00023365	0.0060916	YWHAZ,EEF2
2	Eukaryotic Translation Elongation(R)	0.0085	87	2	0.00043047	0.0060916	RPS3A,EEF2
2	FGF signaling pathway(P)	0.009	92	2	0.00048105	0.0060916	PPP2R1A,YWHAZ
2	ErbB1 downstream signaling(N)	0.0098	100	2	0.00056775	0.0060916	PPP2R1A,YWHAZ
2	Nonsense-Mediated Decay (NMD)(R)	0.0104	106	2	0.00063742	0.0060916	PPP2R1A,RPS3A
2	Oocyte meiosis(K)	0.011	112	2	0.00071107	0.0060916	PPP2R1A,YWHAZ
2	PDGFR-beta signaling pathway(N)	0.0117	120	2	0.00081542	0.0060916	PPP2R1A,YWHAZ
2	AMPK signaling pathway(K)	0.0121	124	2	0.00087023	0.0060916	PPP2R1A,EEF2
2	Hippo signaling pathway(K)	0.0151	154	2	0.001337	0.0080217	PPP2R1A,YWHAZ
2	GP1b-IX-V activation signalling(R)	0.001	10	1	0.0039108	0.0235	YWHAZ
2	Rap1 signalling(R)	0.0016	16	1	0.0062518	0.0281	YWHAZ
2	PI3K-Akt signaling pathway(K)	0.0338	345	2	0.0065422	0.0281	PPP2R1A,YWHAZ
2	p38 signaling mediated by MAPKAP kinases(N)	0.0021	21	1	0.0081995	0.0281	YWHAZ
2	Insulin-mediated glucose transport(N)	0.0026	27	1	0.0105	0.0281	YWHAZ
2	IL3-mediated signaling events(N)	0.0026	27	1	0.0105	0.0281	YWHAZ
2	IGF1 pathway(N)	0.0029	30	1	0.0117	0.0281	YWHAZ
2	Alpha4 beta1 integrin signaling events(N)	0.0032	33	1	0.0129	0.0281	YWHAZ
2	IL8- and CXCR2-mediated signaling events(N)	0.0033	34	1	0.0133	0.0281	PPP2R1A
2	Class I PI3K signaling events mediated by Akt(N)	0.0034	35	1	0.0136	0.0281	YWHAZ
2	a6b1 and a6b4 Integrin signaling(N)	0.0034	35	1	0.0136	0.0281	YWHAZ
2	Intrinsic Pathway for Apoptosis(R)	0.0035	36	1	0.014	0.0281	YWHAZ
2	Trk receptor signaling mediated by PI3K and PLC-gamma(N)	0.0035	36	1	0.014	0.0281	YWHAZ
2	Gamma carboxylation, hypusine formation and arylsulfatase activation(R)	0.0035	36	1	0.014	0.0281	EEF2
2	GMCSF-mediated signaling events(N)	0.0036	37	1	0.0144	0.0288	YWHAZ
2	LKB1 signaling events(N)	0.0042	43	1	0.0167	0.031	YWHAZ
2	PLK1 signaling events(N)	0.0043	44	1	0.0171	0.031	PPP2R1A
2	FoxO family signaling(N)	0.0047	48	1	0.0187	0.031	YWHAZ
2	Translocation of GLUT4 to the plasma membrane(R)	0.0051	52	1	0.0202	0.031	YWHAZ
2	Role of Calcineurin-dependent NFAT signaling in lymphocytes(N)	0.0051	52	1	0.0202	0.031	YWHAZ
2	Pathogenic Escherichia coli infection(K)	0.0054	55	1	0.0214	0.031	YWHAZ
2	Long-term depression(K)	0.0059	60	1	0.0233	0.031	PPP2R1A
2	Parkinson disease(P)	0.006	61	1	0.0237	0.031	YWHAZ
2	Regulation of nuclear beta catenin signaling and target gene transcription(N)	0.0078	80	1	0.031	0.031	YWHAZ
2	EGF receptor signaling pathway(P)	0.008	82	1	0.0317	0.0317	YWHAZ
2	Eukaryotic Translation Termination(R)	0.0082	84	1	0.0325	0.0325	RPS3A
2	TGF-beta signaling pathway(K)	0.0082	84	1	0.0325	0.0325	PPP2R1A
2	Regulation of mRNA stability by proteins that bind AU-rich elements(R)	0.0084	86	1	0.0333	0.0333	YWHAZ
2	mRNA surveillance pathway(K)	0.0089	91	1	0.0352	0.0352	PPP2R1A
2	Chagas disease (American trypanosomiasis)(K)	0.0102	104	1	0.0401	0.0401	PPP2R1A
2	SRP-dependent cotranslational protein targeting to membrane(R)	0.0103	105	1	0.0405	0.0405	RPS3A
2	Selenoamino acid metabolism(R)	0.0104	106	1	0.0409	0.0409	RPS3A
2	Mitotic G2-G2/M phases(R)	0.0109	111	1	0.0428	0.0428	PPP2R1A
2	Eukaryotic Translation Initiation(R)	0.0112	114	1	0.0439	0.0439	RPS3A
2	Sphingolipid signaling pathway(K)	0.0117	120	1	0.0462	0.0462	PPP2R1A
2	Cell cycle(K)	0.0121	124	1	0.0477	0.0477	YWHAZ
2	Dopaminergic synapse(K)	0.0126	129	1	0.0496	0.0496	PPP2R1A
3	Spliceosome(K)	0.0131	134	3	2.2587e-06	4.9691e-05	SRSF1,PCBP1,HSPA8
3	Processing of Capped Intron-Containing Pre-mRNA(R)	0.0165	169	3	4.5311e-06	4.9842e-05	SRSF1,PCBP1,HSPA8
3	Neurotransmitter Release Cycle(R)	0.0041	42	1	0.0123	0.025	HSPA8
3	trans-Golgi Network Vesicle Budding(R)	0.0042	43	1	0.0126	0.025	HSPA8
3	Legionellosis(K)	0.0054	55	1	0.0161	0.025	HSPA8
3	Parkinson disease(P)	0.006	61	1	0.0178	0.025	HSPA8
3	Regulation of nuclear SMAD2/3 signaling(N)	0.0075	77	1	0.0224	0.025	HSPA8
3	Antigen processing and presentation(K)	0.0075	77	1	0.0224	0.025	HSPA8
3	Cellular response to heat stress(R)	0.0076	78	1	0.0227	0.025	HSPA8
3	L1CAM interactions(R)	0.0077	79	1	0.023	0.025	HSPA8
3	C-MYB transcription factor network(N)	0.0079	81	1	0.0236	0.025	HSPA8
3	Regulation of mRNA stability by proteins that bind AU-rich elements(R)	0.0084	86	1	0.025	0.025	HSPA8
3	Estrogen signaling pathway(K)	0.0097	99	1	0.0288	0.0288	HSPA8
3	RNA Polymerase II Transcription(R)	0.0106	108	1	0.0314	0.0314	SRSF1
3	Toxoplasmosis(K)	0.0116	118	1	0.0343	0.0343	HSPA8
3	Measles(K)	0.0131	134	1	0.0388	0.0388	HSPA8
3	Protein processing in endoplasmic reticulum(K)	0.0165	169	1	0.0488	0.0488	HSPA8
4	Validated targets of C-MYC transcriptional activation(N)	0.0073	75	2	5.3928e-05	0.00075499	HSPD1,GAPDH
4	Endogenous TLR signaling(N)	0.0024	25	1	0.0048897	0.0201	HSPD1
4	Type I diabetes mellitus(K)	0.0042	43	1	0.0084029	0.0201	HSPD1
4	Legionellosis(K)	0.0054	55	1	0.0107	0.0201	HSPD1
4	Glycolysis / Gluconeogenesis(K)	0.0066	67	1	0.0131	0.0201	GAPDH
4	Biosynthesis of amino acids(K)	0.0072	74	1	0.0144	0.0201	GAPDH
4	RNA degradation(K)	0.0075	77	1	0.015	0.0201	HSPD1
4	HIF-1 signaling pathway(K)	0.0101	103	1	0.0201	0.0201	GAPDH
4	Carbon metabolism(K)	0.0111	113	1	0.022	0.022	GAPDH
4	Huntington disease(P)	0.0118	121	1	0.0236	0.0236	GAPDH
4	Alzheimer's disease(K)	0.0164	168	1	0.0326	0.0326	GAPDH
4	Tuberculosis(K)	0.0173	177	1	0.0344	0.0344	HSPD1
4	Metabolism of carbohydrates(R)	0.0234	239	1	0.0463	0.0463	GAPDH

## Sheet: AT129RM prot. path in network
GeneSet	RatioOfProteinInGeneSet	NumberOfProteinInGeneSet	ProteinFromNetwork	P-value	FDR	Nodes
Pathogenic Escherichia coli infection(K)	0.0054	55	5	6.5647e-08	1.0372e-05	ACTB,YWHAZ,HCLS1,EZR,TUBA1B
Protein processing in endoplasmic reticulum(K)	0.0165	169	6	6.5178e-07	5.1491e-05	HSP90AB1,P4HB,CALR,HYOU1,HSP90B1,HSPA8
Protein folding(R)	0.0037	38	3	5.6001e-05	0.002912	ACTB,CCT3,TUBA1B
Antigen processing and presentation(K)	0.0075	77	3	0.00044379	0.0152	HSP90AB1,CALR,HSPA8
Unfolded Protein Response (UPR)(R)	0.0081	83	3	0.00055168	0.0152	CALR,HYOU1,HSP90B1
Proteoglycans in cancer(K)	0.0199	203	4	0.00058595	0.0152	ACTB,HCLS1,EZR,MSN
Estrogen signaling pathway(K)	0.0097	99	3	0.00091768	0.0202	HSP90AB1,HSP90B1,HSPA8
Leukocyte transendothelial migration(K)	0.0116	118	3	0.0015175	0.0288	ACTB,EZR,MSN
Spliceosome(K)	0.0131	134	3	0.0021784	0.0334	SRSF1,PCBP1,HSPA8
Tight junction(K)	0.0135	138	3	0.0023675	0.0334	ACTB,PPP2R1A,HCLS1
ATR signaling pathway(N)	0.0036	37	2	0.0023878	0.0334	PPP2R1A,YWHAZ
Phagosome(K)	0.015	153	3	0.0031667	0.035	ACTB,CALR,TUBA1B
LKB1 signaling events(N)	0.0042	43	2	0.0032024	0.035	YWHAZ,EZR
Hippo signaling pathway(K)	0.0151	154	3	0.0032252	0.035	ACTB,PPP2R1A,YWHAZ
RhoA signaling pathway(N)	0.0044	45	2	0.003499	0.035	EZR,MSN
PI3K-Akt signaling pathway(K)	0.0338	345	4	0.0040861	0.0368	HSP90AB1,PPP2R1A,YWHAZ,HSP90B1
Processing of Capped Intron-Containing Pre-mRNA(R)	0.0165	169	3	0.0041834	0.0377	SRSF1,PCBP1,HSPA8
Legionellosis(K)	0.0054	55	2	0.0051661	0.0413	HSPD1,HSPA8
NOD-like receptor signaling pathway(K)	0.0056	57	2	0.0055357	0.0428	HSP90AB1,HSP90B1
Binding and Uptake of Ligands by Scavenger Receptors(R)	0.019	194	3	0.006134	0.0428	CALR,HYOU1,HSP90B1
Parkinson disease(P)	0.006	61	2	0.0063103	0.0428	YWHAZ,HSPA8
mTOR signaling pathway(N)	0.0063	64	2	0.0069219	0.0428	YWHAZ,EEF2
Shigellosis(K)	0.0064	65	2	0.0071316	0.0428	ACTB,HCLS1
Regulation of actin cytoskeleton(K)	0.021	214	3	0.0080308	0.0482	ACTB,EZR,MSN
