# Supplementary material for: Proteomics and transcriptomics analyses of ataxia telangiectasia cells treated with Dexamethasone
Source: PLoS One. 2018 Apr 2;13(4):e0195388. doi: 10.1371/journal.pone.0195388 (PMC5880408; doi:10.1371/journal.pone.0195388)
Supplement: S3 Supplementary File — (XLSX) [file pone.0195388.s007.xlsx]

## Sheet: WT238
Transcript Cluster ID	Fold Change (linear) (WT Dexa vs. WT DMSO)	Gene Symbol	Group
TC06004150.hg.1	2.71	FKBP5	Coding
TC15000571.hg.1	2.28		Coding
TC15001897.hg.1	2.16		Coding
TC07000774.hg.1	2.08		Coding
TC08001586.hg.1	2.08		Coding
TC08002356.hg.1	2.04		NonCoding
TC07001901.hg.1	1.95		Coding
TC09000167.hg.1	1.94		Coding
TC10000540.hg.1	1.94		Coding
TC05000548.hg.1	1.88	AP3S1	Coding
TC12002538.hg.1	1.87		NonCoding
TC05000835.hg.1	1.87	SMIM3	Coding
TC05000270.hg.1	1.73	RNF180	Coding
TC10002844.hg.1	1.65		NonCoding
TC02004410.hg.1	1.64		NonCoding
TC22000342.hg.1	1.63	MEI1	Coding
TC02002378.hg.1	1.61	CXCR4	Coding
TC0X001262.hg.1	1.58	TSC22D3	Coding
TC06001609.hg.1	1.54		Coding
TC11002736.hg.1	1.54		NonCoding
TC12000788.hg.1	1.53	CHPT1	Coding
TC22000164.hg.1	1.53	IGLL3P	Coding
TC10000499.hg.1	1.52		Coding
TC12002563.hg.1	1.52		NonCoding
TC16001034.hg.1	1.51	RNU7-61P	Coding
TC05000899.hg.1	1.49	CTC-348L5.1	Coding
TC21000366.hg.1	1.49	KRTAP26-1	Coding
TC01006010.hg.1	1.48		NonCoding
TC0X000670.hg.1	1.48	RN7SKP31	Coding
TC20000966.hg.1	1.47	RNA5SP487	Coding
TC01004093.hg.1	1.47	LYPD8	Coding
TC09002659.hg.1	1.46		NonCoding
TC20001274.hg.1	1.45		NonCoding
TC01001287.hg.1	1.45		Coding
TC05000471.hg.1	1.45	ERAP2	Coding
TC07001987.hg.1	1.45		Coding
TC20000256.hg.1	1.44	SPAG4	Coding
TC04000711.hg.1	1.44	SMAD1	Coding
TC01001718.hg.1	1.43	RP11-38J22.1	Coding
TC10002701.hg.1	1.43		NonCoding
TC02000859.hg.1	1.43		Coding
TC12000259.hg.1	1.43		Coding
TC22000444.hg.1	1.43		Coding
TC15001962.hg.1	1.42		Coding
TC08002089.hg.1	1.42		NonCoding
TC19000428.hg.1	1.42	RGS9BP	Coding
TC02002596.hg.1	1.41		Coding
TC02002737.hg.1	1.41	AC079610.1	Coding
TC06001092.hg.1	1.41		Coding
TC07002662.hg.1	1.4		NonCoding
TC10000505.hg.1	1.4		Coding
TC10002265.hg.1	1.4		NonCoding
TC0X001682.hg.1	1.39		NonCoding
TC11002645.hg.1	1.39		NonCoding
TC12002325.hg.1	1.39		NonCoding
TC02001352.hg.1	1.39	AC013448.1	Coding
TC04000338.hg.1	1.39	RNU6-998P	Coding
TC0X001299.hg.1	1.39	CT83	Coding
TC0X001942.hg.1	1.39		NonCoding
TC22001210.hg.1	1.38		NonCoding
TC06000994.hg.1	1.38	TAAR6	Coding
TC03002241.hg.1	1.38		NonCoding
TC02003613.hg.1	1.38		NonCoding
TC04000880.hg.1	1.38		Coding
TC06000458.hg.1	1.38		Coding
TC11001454.hg.1	1.38	SNORD14B	Coding
TC06003654.hg.1	1.37		NonCoding
TC06001756.hg.1	1.37	RP1-261G23.5	Coding
TC17000741.hg.1	1.37		Coding
TC02000984.hg.1	1.37	AC013463.2	Coding
TC03001088.hg.1	1.37	MIR570	Coding
TC11001343.hg.1	1.37	OR52N1	Coding
TC14001398.hg.1	1.36		Coding
TC14001880.hg.1	1.36		NonCoding
TC20000683.hg.1	1.36	RP5-1178H5.2	Coding
TC09002187.hg.1	1.35		NonCoding
TC02003863.hg.1	1.35		NonCoding
TC18000863.hg.1	1.35		NonCoding
TC02004072.hg.1	1.35		NonCoding
TC09002228.hg.1	1.35		NonCoding
TC14001561.hg.1	1.34		Coding
TC01000275.hg.1	1.34		Coding
TC04001764.hg.1	1.34		Coding
TC0X001972.hg.1	1.34		NonCoding
TC01006218.hg.1	1.34		NonCoding
TC05001261.hg.1	1.34	PRLR	Coding
TC06003446.hg.1	1.34		NonCoding
TC08001502.hg.1	1.34		Coding
TC06003026.hg.1	1.33		NonCoding
TC06004137.hg.1	1.33	ARHGAP18	Coding
TC16001164.hg.1	1.33		Coding
TC01000039.hg.1	1.33		Coding
TC07003096.hg.1	1.33		NonCoding
TC16000161.hg.1	1.33		Coding
TC04002053.hg.1	1.32		NonCoding
TC03003108.hg.1	1.32		NonCoding
TC05001765.hg.1	1.32	MIR3936	Coding
TC07000446.hg.1	1.32		Coding
TC07000924.hg.1	1.32	RP11-114L10.2	Coding
TC08001181.hg.1	1.32		Coding
TC12002103.hg.1	1.32	RPL22P19	Coding
TC20001689.hg.1	1.32		NonCoding
TC11000381.hg.1	1.31	LOC399886	Coding
TC01005337.hg.1	1.31		NonCoding
TC03001529.hg.1	1.31	MAGI1	Coding
TC04002186.hg.1	1.31		NonCoding
TC07000252.hg.1	1.31	RNU6-719P	Coding
TC08000371.hg.1	1.31	RGS20	Coding
TC12003142.hg.1	1.31		NonCoding
TC11001959.hg.1	1.3	RAB1B	Coding
TC11000844.hg.1	1.3		Coding
TC03003040.hg.1	1.3		NonCoding
TC08000566.hg.1	1.3	RP11-10N23.2	Coding
TC0X000401.hg.1	1.3	RP11-493K23.4	Coding
TC10001724.hg.1	1.3	RP11-285A18.2	Coding
TC11003254.hg.1	1.3		NonCoding
TC13000856.hg.1	1.3	SLC10A2	Coding
TC18000315.hg.1	1.29		Coding
TC17001759.hg.1	1.29	WFDC21P	Coding
TC01000922.hg.1	1.29	LOC100129138	Coding
TC09001921.hg.1	1.29		NonCoding
TC02002949.hg.1	1.29	HDLBP	Coding
TC02003806.hg.1	1.29		NonCoding
TC05001719.hg.1	1.29	MGC32805	Coding
TC05003287.hg.1	1.29		NonCoding
TC06001164.hg.1	1.29		Coding
TC11000874.hg.1	1.29		Coding
TC16000557.hg.1	1.28	RNU4-36P	Coding
TC01006185.hg.1	1.28		NonCoding
TC04000132.hg.1	1.28	HSP90AB2P	Coding
TC10001086.hg.1	1.28		Coding
TC12002927.hg.1	1.28		NonCoding
TC15002587.hg.1	1.28		NonCoding
TC20001063.hg.1	1.28		NonCoding
TC15000543.hg.1	1.27		Coding
TC17002127.hg.1	1.27		NonCoding
TC02004138.hg.1	1.27		NonCoding
TC20000283.hg.1	1.27		Coding
TC10002210.hg.1	1.27		NonCoding
TC10002921.hg.1	1.27		NonCoding
TC18000529.hg.1	1.27	FLJ45743	Coding
TC06004021.hg.1	1.27		NonCoding
TC06002095.hg.1	1.27	RP1-86D1.3	Coding
TC01005235.hg.1	1.27		NonCoding
TC02001461.hg.1	1.27	LOC401040	Coding
TC09002622.hg.1	1.27		NonCoding
TC14001581.hg.1	1.27		NonCoding
TC09000791.hg.1	1.26	LOC401557	Coding
TC0X001545.hg.1	1.26	HMGN1P37	Coding
TC02002416.hg.1	1.26	RNU6-601P	Coding
TC03003213.hg.1	1.26		NonCoding
TC06003117.hg.1	1.26		NonCoding
TC09002322.hg.1	1.26		NonCoding
TC11001211.hg.1	1.26	LOC100128239	Coding
TC16001405.hg.1	1.26		NonCoding
TC10000833.hg.1	1.25		Coding
TC12000562.hg.1	1.25		Coding
TC10001179.hg.1	1.25	FZD8	Coding
TC01004224.hg.1	1.25		NonCoding
TC14001276.hg.1	1.25		Coding
TC13000166.hg.1	1.25	TSC22D1-AS1	Coding
TC04001848.hg.1	1.25		NonCoding
TC04002140.hg.1	1.25		NonCoding
TC10000683.hg.1	1.25	RP11-35J23.1	Coding
TC11001115.hg.1	1.25	UBASH3B	Coding
TC13001506.hg.1	1.25		NonCoding
TC16001496.hg.1	1.25		NonCoding
TC11003395.hg.1	1.24		NonCoding
TC13001575.hg.1	1.24		NonCoding
TC01005674.hg.1	1.24		NonCoding
TC04001336.hg.1	1.24		Coding
TC11000661.hg.1	1.24		Coding
TC01005073.hg.1	1.24		NonCoding
TC01000256.hg.1	1.24	RP3-340N1.2	Coding
TC01005649.hg.1	1.24		NonCoding
TC01006209.hg.1	1.24		NonCoding
TC02000227.hg.1	1.24	AC073218.3	Coding
TC03002598.hg.1	1.24		NonCoding
TC06002869.hg.1	1.24		NonCoding
TC08000873.hg.1	1.24		Coding
TC08001091.hg.1	1.24	RP11-181B11.1	Coding
TC09001362.hg.1	1.24	FANCC	Coding
TC0X000948.hg.1	1.24	TMEM47	Coding
TC12000586.hg.1	1.24		Coding
TC12000966.hg.1	1.24	RNU7-170P	Coding
TC13000994.hg.1	1.24		NonCoding
TC15002528.hg.1	1.24		NonCoding
TC17002074.hg.1	1.24		NonCoding
TC19002598.hg.1	1.24		NonCoding
TC12002863.hg.1	1.23		NonCoding
TC02004240.hg.1	1.23		NonCoding
TC19002188.hg.1	1.23		NonCoding
TC19001895.hg.1	1.23	VN1R1	Coding
TC19000732.hg.1	1.23	GFY	Coding
TC21000695.hg.1	1.23		NonCoding
TC03001039.hg.1	1.23	FLJ42393	Coding
TC07000762.hg.1	1.23	LOC100506682	Coding
TC08001131.hg.1	1.23	RP11-150O12.6	Coding
TC08001424.hg.1	1.23	C8orf87	Coding
TC0X001796.hg.1	1.23		NonCoding
TC11000474.hg.1	1.23	OR6Q1	Coding
TC13001206.hg.1	1.23		NonCoding
TC14000105.hg.1	1.23	TRAV20	Coding
TC14000692.hg.1	1.23	SNORD114-15	Coding
TC14000720.hg.1	1.23	MIR1197	Coding
TC20000875.hg.1	1.23	WFDC12	Coding
TC01000918.hg.1	1.22	AMY2A	Coding
TC07000896.hg.1	1.22		Coding
TC07003256.hg.1	1.22		NonCoding
TC13000852.hg.1	1.22		Coding
TC16000922.hg.1	1.22	GPR139	Coding
TC01003308.hg.1	1.22		Coding
TC01005966.hg.1	1.22		NonCoding
TC09002443.hg.1	1.22		NonCoding
TC11000479.hg.1	1.22	LOC100287413	Coding
TC12002673.hg.1	1.22		NonCoding
TC20000224.hg.1	1.22		Coding
TC21000318.hg.1	1.22	AP000472.3	Coding
TC22001080.hg.1	1.22		NonCoding
TC22001306.hg.1	1.21		NonCoding
TC0X001826.hg.1	1.21		NonCoding
TC14000244.hg.1	1.21		Coding
TC01001833.hg.1	1.21	RP11-239E10.2	Coding
TC01005436.hg.1	1.21		NonCoding
TC02002846.hg.1	1.21	RN7SKP283	Coding
TC03000941.hg.1	1.21	TBL1XR1-AS1	Coding
TC08000804.hg.1	1.21	LINC00051	Coding
TC09002275.hg.1	1.21		NonCoding
TC10002298.hg.1	1.21		NonCoding
TC13000695.hg.1	1.21		Coding
TC14001844.hg.1	1.21		NonCoding
TC15001584.hg.1	1.21		Coding
TC15001421.hg.1	1.2		Coding
TC06000898.hg.1	1.2		Coding
TC09000792.hg.1	1.2	C9orf62	Coding
TC12000291.hg.1	1.2		Coding
TC08000883.hg.1	1.2	RP11-43A14.1	Coding
TC02004887.hg.1	1.2		NonCoding
TC01003567.hg.1	1.2	RP11-545A16.1	Coding
TC01004736.hg.1	1.2		NonCoding
TC01005987.hg.1	1.2		NonCoding
TC02004456.hg.1	1.2		NonCoding
TC06003650.hg.1	1.2		NonCoding
TC08001200.hg.1	1.2		Coding
TC09000562.hg.1	1.2	RNU6-855P	Coding
TC11001338.hg.1	1.2	UBQLN3	Coding
TC11001802.hg.1	1.2	OR9I1	Coding
TC12001203.hg.1	1.2	RNU6-700P	Coding
TC12002483.hg.1	1.2		NonCoding
TC12003088.hg.1	1.2		NonCoding
TC15000805.hg.1	1.2	UBE2Q2L	Coding
TC16001262.hg.1	1.2		Coding
TC17001859.hg.1	1.2	CD300LD	Coding
TC19002570.hg.1	1.2		NonCoding
TC10000990.hg.1	1.19		Coding
TC04001613.hg.1	1.19	SMAD1-AS1	Coding
TC04000784.hg.1	1.19	AC097467.2	Coding
TC08002248.hg.1	1.19		NonCoding
TC01001023.hg.1	1.19		Coding
TC14001333.hg.1	1.19	LOC100506603	Coding
TC01003537.hg.1	1.19	RNA5SP68	Coding
TC02003616.hg.1	1.19		NonCoding
TC05001696.hg.1	1.19		Coding
TC09001124.hg.1	1.19	RNU6-599P	Coding
TC11001212.hg.1	1.19	JAM3	Coding
TC11002661.hg.1	1.19		NonCoding
TC13001532.hg.1	1.19		NonCoding
TC14001746.hg.1	1.19		NonCoding
TC16001480.hg.1	1.19		NonCoding
TC17001548.hg.1	1.19	RNY4P2	Coding
TC19001798.hg.1	1.19	ZNF836	Coding
TC01003257.hg.1	1.18		Coding
TC01004836.hg.1	1.18		NonCoding
TC08001266.hg.1	1.18	LOC101929610	Coding
TC07002473.hg.1	1.18		NonCoding
TC01001219.hg.1	1.18	LOC101927929	Coding
TC09002705.hg.1	1.18		NonCoding
TC21000349.hg.1	1.18	AF131217.1	Coding
TC06000934.hg.1	1.18	BRD7P3	Coding
TC06000838.hg.1	1.18	RNU6-897P	Coding
TC04002389.hg.1	1.18		NonCoding
TC06002423.hg.1	1.18		NonCoding
TC0X001723.hg.1	1.18		NonCoding
TC01000877.hg.1	1.18	RP11-57H12.2	Coding
TC01003978.hg.1	1.18	RNU4-77P	Coding
TC02003646.hg.1	1.18		NonCoding
TC03000878.hg.1	1.18	ARL14	Coding
TC03000885.hg.1	1.18	RP11-418B12.1	Coding
TC05003280.hg.1	1.18		NonCoding
TC08002280.hg.1	1.18		NonCoding
TC12002848.hg.1	1.18		NonCoding
TC13000795.hg.1	1.18	RNA5SP36	Coding
TC13001235.hg.1	1.18		NonCoding
TC15002732.hg.1	1.18		NonCoding
TC17000566.hg.1	1.18		Coding
TC19002186.hg.1	1.18		NonCoding
TC21000627.hg.1	1.18		NonCoding
TC22000439.hg.1	1.17	LOC101060615	Coding
TC13001211.hg.1	1.17		NonCoding
TC05002036.hg.1	1.17	CTB-77H17.1	Coding
TC02001548.hg.1	1.17	AC007463.2	Coding
TC03000757.hg.1	1.17	RP11-231L11.3	Coding
TC05001049.hg.1	1.17	RP11-1379J22.5	Coding
TC05001568.hg.1	1.17	FLJ11292	Coding
TC05002349.hg.1	1.17		NonCoding
TC06003464.hg.1	1.17		NonCoding
TC09002185.hg.1	1.17		NonCoding
TC0X001979.hg.1	1.17		NonCoding
TC12000568.hg.1	1.17	RPS11P6	Coding
TC12002689.hg.1	1.16		NonCoding
TC12000948.hg.1	1.16	CABP1	Coding
TC09002062.hg.1	1.16		NonCoding
TC01000397.hg.1	1.16	RP11-467D18.2	Coding
TC01005701.hg.1	1.16		NonCoding
TC06001924.hg.1	1.16	RNU4-12P	Coding
TC08002245.hg.1	1.16		NonCoding
TC09002105.hg.1	1.16		NonCoding
TC09002284.hg.1	1.16		NonCoding
TC0X000395.hg.1	1.16	FLJ44635	Coding
TC11001267.hg.1	1.16	AC068580.5	Coding
TC12001122.hg.1	1.16	FGF6	Coding
TC12002592.hg.1	1.16		NonCoding
TC14000044.hg.1	1.16	OR4K17	Coding
TC15001569.hg.1	1.16		Coding
TC15002067.hg.1	1.16		NonCoding
TC19000778.hg.1	1.16		Coding
TC20000959.hg.1	1.16	SUMO1P1	Coding
TC06003799.hg.1	1.15		NonCoding
TC05000556.hg.1	1.15	CTD-3179P9.1	Coding
TC13001438.hg.1	1.15		NonCoding
TC15002516.hg.1	1.15		NonCoding
TC01004547.hg.1	1.15		NonCoding
TC02004754.hg.1	1.15		NonCoding
TC03003043.hg.1	1.15		NonCoding
TC04001445.hg.1	1.15	AC004066.3	Coding
TC05003116.hg.1	1.15		NonCoding
TC06004135.hg.1	1.15	METTL24	Coding
TC10001891.hg.1	1.15		NonCoding
TC12002771.hg.1	1.15		NonCoding
TC15000759.hg.1	1.15		Coding
TC20000226.hg.1	1.15	BPIFA4P	Coding
TC20001319.hg.1	1.15		NonCoding
TC21001044.hg.1	1.15		NonCoding
TC01003451.hg.1	1.14	RP11-474I16.8	Coding
TC11001968.hg.1	1.14	LOC101928069	Coding
TC17000866.hg.1	1.14	RNF157-AS1	Coding
TC10002940.hg.1	1.14	FAM25A	Coding
TC01004842.hg.1	1.14		NonCoding
TC04002746.hg.1	1.14		NonCoding
TC01002236.hg.1	1.14		Coding
TC02002236.hg.1	1.14	AC010982.2	Coding
TC05001220.hg.1	1.14	CTD-2134P3.1	Coding
TC05003015.hg.1	1.14		NonCoding
TC06000642.hg.1	1.14	C6orf141	Coding
TC06002075.hg.1	1.14		Coding
TC06002280.hg.1	1.14	LPAL2	Coding
TC08000631.hg.1	1.14		Coding
TC0X000053.hg.1	1.14	TMSB4X	Coding
TC10000718.hg.1	1.14	RP11-316M21.7	Coding
TC11000171.hg.1	1.14	IPO7	Coding
TC11001373.hg.1	1.14	OVCH2	Coding
TC11001521.hg.1	1.14	KCNA4	Coding
TC11001595.hg.1	1.14		Coding
TC11002713.hg.1	1.14		NonCoding
TC12000255.hg.1	1.14	RASSF8	Coding
TC15000733.hg.1	1.14		Coding
TC17001099.hg.1	1.14		Coding
TC6_ssto_hap7000087.hg.1	1.14	HCG25	Coding
TC01005760.hg.1	1.13		NonCoding
TC07002672.hg.1	1.13		NonCoding
TC17000528.hg.1	1.13	HSD17B1	Coding
TC07002207.hg.1	1.13		NonCoding
TC10002562.hg.1	1.13		NonCoding
TC01000438.hg.1	1.13	RP1-117O3.2	Coding
TC19000467.hg.1	1.13	FFAR3	Coding
TC0X002053.hg.1	1.13		NonCoding
TC01001577.hg.1	1.13	LINC00272	Coding
TC07001445.hg.1	1.13	LOC100287834	Coding
TC19001894.hg.1	1.13	DUXA	Coding
TC06001525.hg.1	1.13		Coding
TC16001249.hg.1	1.13	TAT	Coding
TC09000400.hg.1	1.13	CTSL	Coding
TC02003225.hg.1	1.13		NonCoding
TC01003657.hg.1	1.13		Coding
TC01005533.hg.1	1.13		NonCoding
TC02003822.hg.1	1.13		NonCoding
TC03000064.hg.1	1.13	HRH1	Coding
TC04002211.hg.1	1.13		NonCoding
TC04002433.hg.1	1.13		NonCoding
TC06002131.hg.1	1.13	LOC101928277	Coding
TC06003274.hg.1	1.13		NonCoding
TC07001386.hg.1	1.13		Coding
TC08001072.hg.1	1.13	RP11-299D14.2	Coding
TC09002766.hg.1	1.13		NonCoding
TC0X002033.hg.1	1.13		NonCoding
TC10000766.hg.1	1.13	CYP17A1-AS1	Coding
TC10001266.hg.1	1.13	RP11-534L6.2	Coding
TC10002250.hg.1	1.13		NonCoding
TC11000536.hg.1	1.13	LOC101927495	Coding
TC11003357.hg.1	1.13		NonCoding
TC12000361.hg.1	1.13		Coding
TC12002582.hg.1	1.13		NonCoding
TC13001460.hg.1	1.13		NonCoding
TC18000690.hg.1	1.13		NonCoding
TC01001038.hg.1	1.12	HAO2-IT1	Coding
TC14002183.hg.1	1.12		NonCoding
TC04001095.hg.1	1.12	CCKAR	Coding
TC12000102.hg.1	1.12		Coding
TC01004227.hg.1	1.12		NonCoding
TC10002679.hg.1	1.12		NonCoding
TC22001355.hg.1	1.12		NonCoding
TC01001711.hg.1	1.12	RNU2-19P	Coding
TC01005287.hg.1	1.12		NonCoding
TC01005829.hg.1	1.12		NonCoding
TC02003023.hg.1	1.12		NonCoding
TC02004141.hg.1	1.12		NonCoding
TC04002021.hg.1	1.12		NonCoding
TC07001778.hg.1	1.12		Coding
TC07001986.hg.1	1.12		Coding
TC07002160.hg.1	1.12		NonCoding
TC07002344.hg.1	1.12		NonCoding
TC10001773.hg.1	1.12	RP11-432J24.5	Coding
TC10001867.hg.1	1.12		NonCoding
TC10002384.hg.1	1.12		NonCoding
TC11000469.hg.1	1.12	MIR130A	Coding
TC11001734.hg.1	1.12	LOC101928943	Coding
TC15000101.hg.1	1.12	SNORD115-31	Coding
TC17000615.hg.1	1.12		Coding
TC19002060.hg.1	1.12		NonCoding
TC20000616.hg.1	1.12		Coding
TC20001328.hg.1	1.12		NonCoding
TC20001709.hg.1	1.12		NonCoding
TC22000173.hg.1	1.11	LINC01422	Coding
TC04001316.hg.1	1.11		Coding
TC15002731.hg.1	1.11		NonCoding
TC07001034.hg.1	1.11	PAXIP1-AS1	Coding
TC08002459.hg.1	1.11		NonCoding
TC15001109.hg.1	1.11		Coding
TC06002383.hg.1	1.11		NonCoding
TC22001162.hg.1	1.11		NonCoding
TC02000843.hg.1	1.11	LOC440910	Coding
TC03000510.hg.1	1.11	GPR128	Coding
TC03002203.hg.1	1.11		NonCoding
TC03003191.hg.1	1.11		NonCoding
TC04000232.hg.1	1.11	UGDH-AS1	Coding
TC04002511.hg.1	1.11		NonCoding
TC05000755.hg.1	1.11	PCDHB12	Coding
TC06002620.hg.1	1.11		NonCoding
TC06003745.hg.1	1.11		NonCoding
TC08001279.hg.1	1.11	LINC01299	Coding
TC08001319.hg.1	1.11		Coding
TC10000233.hg.1	1.11	RP11-490O24.2	Coding
TC11003224.hg.1	1.11		NonCoding
TC12000150.hg.1	1.11	LOC101928054	Coding
TC12000480.hg.1	1.11	OR6C65	Coding
TC12001299.hg.1	1.11	KCNJ8	Coding
TC14000071.hg.1	1.11		Coding
TC16001621.hg.1	1.11		NonCoding
TC17002695.hg.1	1.11		NonCoding
TC06001124.hg.1	1.1	ZDHHC14	Coding
TC01002415.hg.1	1.1	RP11-460I13.2	Coding
TC06000524.hg.1	1.1	MAPK13	Coding
TC01003139.hg.1	1.1	RP11-495P10.8	Coding
TC16000460.hg.1	1.1	CES1P1	Coding
TC01000852.hg.1	1.1	C1orf146	Coding
TC01002095.hg.1	1.1	CCNL2	Coding
TC02003495.hg.1	1.1		NonCoding
TC02004843.hg.1	1.1		NonCoding
TC04002388.hg.1	1.1		NonCoding
TC05002542.hg.1	1.1		NonCoding
TC06003137.hg.1	1.1		NonCoding
TC07003403.hg.1	1.1	LOC401320	Coding
TC07003110.hg.1	1.1		NonCoding
TC08000679.hg.1	1.1	RP11-267L5.1	Coding
TC0Y000184.hg.1	1.1	BCORP1	Coding
TC11002244.hg.1	1.1	CASP12	Coding
TC11002267.hg.1	1.1		Coding
TC12000340.hg.1	1.1	SLC48A1	Coding
TC12001582.hg.1	1.1		Coding
TC12001700.hg.1	1.1		Coding
TC13001671.hg.1	1.1		NonCoding
TC14001763.hg.1	1.1		NonCoding
TC15000179.hg.1	1.1		Coding
TC16001836.hg.1	1.1		NonCoding
TC17001381.hg.1	1.1	LYZL6	Coding
TC17002595.hg.1	1.1		NonCoding
TC19001906.hg.1	1.1	ZNF587	Coding
TC19001909.hg.1	1.1	C19orf18	Coding
TC20000176.hg.1	1.1	FAM182A	Coding
TC22000244.hg.1	1.1	LOC339666	Coding
TC12000585.hg.1	-1.1		Coding
TC16001387.hg.1	-1.1		NonCoding
TC11002353.hg.1	-1.1	DDX6	Coding
TC01000774.hg.1	-1.1	LHX8	Coding
TC01002851.hg.1	-1.1	FLJ27354	Coding
TC03002485.hg.1	-1.1		NonCoding
TC05001542.hg.1	-1.1	CTD-2193P3.2	Coding
TC07000909.hg.1	-1.1	TRBV7-1	Coding
TC12000135.hg.1	-1.1	LOC101930011	Coding
TC15000285.hg.1	-1.1	BAHD1	Coding
TC17000357.hg.1	-1.1	ADAP2	Coding
TC18000546.hg.1	-1.1	CPLX4	Coding
TC20001489.hg.1	-1.1		NonCoding
TC07000660.hg.1	-1.11	LRWD1	Coding
TC11002062.hg.1	-1.11	FCHSD2	Coding
TC01005616.hg.1	-1.11		NonCoding
TC03002187.hg.1	-1.11	ANKRD18DP	Coding
TC04001696.hg.1	-1.11	FSTL5	Coding
TC04002521.hg.1	-1.11		NonCoding
TC05001501.hg.1	-1.11	LOC101929109	Coding
TC06002843.hg.1	-1.11		NonCoding
TC06003169.hg.1	-1.11		NonCoding
TC07001908.hg.1	-1.11	RNU6-1272P	Coding
TC09000336.hg.1	-1.11	RP11-128I7.1	Coding
TC0X001540.hg.1	-1.11	FAM223B	Coding
TC10001006.hg.1	-1.11	IL15RA	Coding
TC10001581.hg.1	-1.11	LOC101927324	Coding
TC11000921.hg.1	-1.11	FUT4	Coding
TC12003274.hg.1	-1.11	PRB1	Coding
TC13001654.hg.1	-1.11		NonCoding
TC16001917.hg.1	-1.11		NonCoding
TC17000689.hg.1	-1.11	KIF2B	Coding
TC18000066.hg.1	-1.11	SLMO1	Coding
TC19001341.hg.1	-1.11		Coding
TC19001660.hg.1	-1.11	ZC3H4	Coding
TC01005972.hg.1	-1.12		NonCoding
TC19000747.hg.1	-1.12	AP2A1	Coding
TC17000391.hg.1	-1.12	LIG3	Coding
TC14000916.hg.1	-1.12	SUPT16H	Coding
TC02003380.hg.1	-1.12		NonCoding
TC01000778.hg.1	-1.12	MSH4	Coding
TC01002965.hg.1	-1.12	ALX3	Coding
TC03001735.hg.1	-1.12	RP11-71E19.2	Coding
TC05000743.hg.1	-1.12	PCDHB2	Coding
TC05002556.hg.1	-1.12		NonCoding
TC07001641.hg.1	-1.12	PDAP1	Coding
TC07002430.hg.1	-1.12		NonCoding
TC07002745.hg.1	-1.12		NonCoding
TC09002398.hg.1	-1.12		NonCoding
TC09002585.hg.1	-1.12		NonCoding
TC0X001708.hg.1	-1.12		NonCoding
TC12003275.hg.1	-1.12	PRB2	Coding
TC15002441.hg.1	-1.12		NonCoding
TC17001108.hg.1	-1.12	C17orf59	Coding
TC20000685.hg.1	-1.12	RALGAPA2	Coding
TC17000575.hg.1	-1.13	HIGD1B	Coding
TC01000636.hg.1	-1.13	RP11-91A18.4	Coding
TC13000642.hg.1	-1.13	LCP1	Coding
TC01002078.hg.1	-1.13	NOC2L	Coding
TC17001457.hg.1	-1.13	MED24	Coding
TC01000311.hg.1	-1.13	RCAN3	Coding
TC01001186.hg.1	-1.13	RPRD2	Coding
TC01004201.hg.1	-1.13		NonCoding
TC01004202.hg.1	-1.13		NonCoding
TC01004985.hg.1	-1.13		NonCoding
TC02004365.hg.1	-1.13		NonCoding
TC07000674.hg.1	-1.13	LOC101927870	Coding
TC07002131.hg.1	-1.13		NonCoding
TC09002798.hg.1	-1.13		NonCoding
TC10002448.hg.1	-1.13		NonCoding
TC13001666.hg.1	-1.13		NonCoding
TC15002397.hg.1	-1.13		NonCoding
TC20001611.hg.1	-1.13		NonCoding
TC18000633.hg.1	-1.14		NonCoding
TC14000603.hg.1	-1.14	RNU2-33P	Coding
TC05000477.hg.1	-1.14		Coding
TC11003186.hg.1	-1.14		NonCoding
TC20000829.hg.1	-1.14	TTI1	Coding
TC13000367.hg.1	-1.14	TPP2	Coding
TC02004302.hg.1	-1.14		NonCoding
TC03003370.hg.1	-1.14		Coding
TC03001857.hg.1	-1.14	PLS1-AS1	Coding
TC03002343.hg.1	-1.14		NonCoding
TC04002608.hg.1	-1.14		NonCoding
TC06003506.hg.1	-1.14		NonCoding
TC06003635.hg.1	-1.14		NonCoding
TC08002464.hg.1	-1.14		NonCoding
TC09000819.hg.1	-1.14		Coding
TC09001919.hg.1	-1.14		NonCoding
TC0X001181.hg.1	-1.14	CHMP1B2P	Coding
TC10002469.hg.1	-1.14		NonCoding
TC11001740.hg.1	-1.14	RNU6-1302P	Coding
TC11001773.hg.1	-1.14	OR8K5	Coding
TC11002557.hg.1	-1.14		NonCoding
TC12002593.hg.1	-1.14		NonCoding
TC16002053.hg.1	-1.14	TBC1D24	Coding
TC16001525.hg.1	-1.14		NonCoding
TC20000267.hg.1	-1.14	DLGAP4	Coding
TC20000285.hg.1	-1.14	RALGAPB	Coding
TC05003279.hg.1	-1.15		NonCoding
TC07002893.hg.1	-1.15		NonCoding
TC19000169.hg.1	-1.15	PPAN-P2RY11	Coding
TC17000609.hg.1	-1.15	NPEPPS	Coding
TC02001605.hg.1	-1.15	SMC6	Coding
TC0X001522.hg.1	-1.15	HCFC1	Coding
TC01004990.hg.1	-1.15		NonCoding
TC05001795.hg.1	-1.15		Coding
TC06001827.hg.1	-1.15	RP3-445N2.1	Coding
TC06002987.hg.1	-1.15		NonCoding
TC07002855.hg.1	-1.15		NonCoding
TC12000217.hg.1	-1.15		Coding
TC14000630.hg.1	-1.15	EVL	Coding
TC15001111.hg.1	-1.15		Coding
TC15001697.hg.1	-1.15	TBC1D2B	Coding
TC16000741.hg.1	-1.15	GNG13	Coding
TC19000541.hg.1	-1.15	SAMD4B	Coding
TC20000158.hg.1	-1.15	XXyac-YX60D10.1	Coding
TC19000015.hg.1	-1.16	PTBP1	Coding
TC01001201.hg.1	-1.16	MLLT11	Coding
TC01003875.hg.1	-1.16		Coding
TC02003702.hg.1	-1.16		NonCoding
TC03000499.hg.1	-1.16		Coding
TC03002227.hg.1	-1.16		NonCoding
TC04002370.hg.1	-1.16		NonCoding
TC06002613.hg.1	-1.16		NonCoding
TC07001829.hg.1	-1.16	LOC154872	Coding
TC10000200.hg.1	-1.16	RP11-478H13.1	Coding
TC10002752.hg.1	-1.16		NonCoding
TC11001051.hg.1	-1.16		Coding
TC11002626.hg.1	-1.16		NonCoding
TC14001753.hg.1	-1.16		NonCoding
TC19001027.hg.1	-1.16	LINGO3	Coding
TC05001263.hg.1	-1.17	CTD-2113L7.1	Coding
TC17000966.hg.1	-1.17	VPS53	Coding
TC14002132.hg.1	-1.17		NonCoding
TC02004655.hg.1	-1.17		NonCoding
TC04000423.hg.1	-1.17	LOC101928809	Coding
TC05000971.hg.1	-1.17	CTC-430J12.2	Coding
TC05002750.hg.1	-1.17		NonCoding
TC05003376.hg.1	-1.17		NonCoding
TC06001016.hg.1	-1.17		Coding
TC06003741.hg.1	-1.17		NonCoding
TC07001827.hg.1	-1.17	LOC101928211	Coding
TC08000009.hg.1	-1.17	MIR596	Coding
TC09001734.hg.1	-1.17	NOTCH1	Coding
TC0X000040.hg.1	-1.17	RNU6-800P	Coding
TC12001405.hg.1	-1.17	PRICKLE1	Coding
TC14001091.hg.1	-1.17	LINC00648	Coding
TC15002591.hg.1	-1.17		NonCoding
TC17000546.hg.1	-1.17	RND2	Coding
TC17001965.hg.1	-1.17	MAFG	Coding
TC19002236.hg.1	-1.17		NonCoding
TC03000272.hg.1	-1.18	DHX30	Coding
TC15001691.hg.1	-1.18	PEAK1	Coding
TC01004083.hg.1	-1.18	OR2M7	Coding
TC02002856.hg.1	-1.18	GPR55	Coding
TC02003725.hg.1	-1.18		NonCoding
TC06002824.hg.1	-1.18		NonCoding
TC06003058.hg.1	-1.18		NonCoding
TC08000189.hg.1	-1.18	RP11-175E9.1	Coding
TC09001483.hg.1	-1.18	RNA5SP294	Coding
TC10001842.hg.1	-1.18		NonCoding
TC11002310.hg.1	-1.18	LOC101928940	Coding
TC14000705.hg.1	-1.18	SNORD114-25	Coding
TC16000450.hg.1	-1.18		Coding
TC20000859.hg.1	-1.18	RNU6-639P	Coding
TC20001673.hg.1	-1.18		NonCoding
TC22000891.hg.1	-1.18		Coding
TC22000946.hg.1	-1.18		NonCoding
TC22001298.hg.1	-1.18		NonCoding
TC15000077.hg.1	-1.19	SNORD115-3	Coding
TC06000936.hg.1	-1.19	LOC100287632	Coding
TC22000609.hg.1	-1.19	TFIP11	Coding
TC04000878.hg.1	-1.19		Coding
TC11002372.hg.1	-1.19	PVRL1	Coding
TC02004178.hg.1	-1.19		NonCoding
TC01005476.hg.1	-1.19		NonCoding
TC02002367.hg.1	-1.19	NCKAP5-IT1	Coding
TC02003279.hg.1	-1.19		NonCoding
TC05000383.hg.1	-1.19		Coding
TC05001376.hg.1	-1.19	AC022431.3	Coding
TC12000597.hg.1	-1.19	DYRK2	Coding
TC13000231.hg.1	-1.19		Coding
TC16000512.hg.1	-1.19	AC009110.1	Coding
TC16001148.hg.1	-1.19	CSNK2A2	Coding
TC16001986.hg.1	-1.19		NonCoding
TC21000357.hg.1	-1.19	AF124730.4	Coding
TC22001387.hg.1	-1.19		NonCoding
TC21000551.hg.1	-1.2	AP001471.1	Coding
TC09002075.hg.1	-1.2		NonCoding
TC11002697.hg.1	-1.2		NonCoding
TC11001070.hg.1	-1.2	RNU6-376P	Coding
TC08001707.hg.1	-1.2	RP11-706C16.5	Coding
TC19001095.hg.1	-1.2	KHSRP	Coding
TC6_apd_hap1000085.hg.1	-1.2	VARS	Coding
TC6_dbb_hap3000160.hg.1	-1.2	VARS	Coding
TC6_mcf_hap5000148.hg.1	-1.2	VARS	Coding
TC6_cox_hap2000171.hg.1	-1.2	VARS	Coding
TC0X002067.hg.1	-1.2		NonCoding
TC16000852.hg.1	-1.2	USP7	Coding
TC11001302.hg.1	-1.2	NUP98	Coding
TC01003205.hg.1	-1.2	MCL1	Coding
TC01004200.hg.1	-1.2		NonCoding
TC01004331.hg.1	-1.2		NonCoding
TC03001852.hg.1	-1.2	RNU6-1294P	Coding
TC09001848.hg.1	-1.2		NonCoding
TC10001828.hg.1	-1.2		NonCoding
TC14001132.hg.1	-1.2	FRMD6-AS2	Coding
TC06003779.hg.1	-1.21		NonCoding
TC18000543.hg.1	-1.21		Coding
TC06001532.hg.1	-1.21	BAG6	Coding
TC6_mann_hap4000138.hg.1	-1.21	BAG6	Coding
TC6_qbl_hap6000153.hg.1	-1.21	BAG6	Coding
TC6_cox_hap2000161.hg.1	-1.21	BAG6	Coding
TC6_ssto_hap7000133.hg.1	-1.21	BAG6	Coding
TC06001543.hg.1	-1.21	VARS	Coding
TC19000532.hg.1	-1.21	ACTN4	Coding
TC01000127.hg.1	-1.21	KIF1B	Coding
TC01004916.hg.1	-1.21		NonCoding
TC01005244.hg.1	-1.21		NonCoding
TC02000979.hg.1	-1.21	RNA5SP109	Coding
TC02001409.hg.1	-1.21		Coding
TC02003291.hg.1	-1.21		NonCoding
TC06002776.hg.1	-1.21		NonCoding
TC08001061.hg.1	-1.21		Coding
TC08002072.hg.1	-1.21		NonCoding
TC09001297.hg.1	-1.21	LOC494127	Coding
TC0X001499.hg.1	-1.21		Coding
TC10002172.hg.1	-1.21		NonCoding
TC14002026.hg.1	-1.21		NonCoding
TC15002300.hg.1	-1.21		NonCoding
TC21000218.hg.1	-1.21	AP001056.1	Coding
TC6_dbb_hap3000150.hg.1	-1.21	BAG6	Coding
TC6_mcf_hap5000138.hg.1	-1.21	BAG6	Coding
TC17002021.hg.1	-1.22		NonCoding
TC14001030.hg.1	-1.22	BAZ1A	Coding
TC01000875.hg.1	-1.22	LOC101928098	Coding
TC01003849.hg.1	-1.22	RNU6-403P	Coding
TC01005611.hg.1	-1.22		NonCoding
TC05000594.hg.1	-1.22	RP11-284A20.1	Coding
TC05002111.hg.1	-1.22	DOK3	Coding
TC20001067.hg.1	-1.22		NonCoding
TC20001572.hg.1	-1.23		NonCoding
TC02004507.hg.1	-1.23		NonCoding
TC01004444.hg.1	-1.23		NonCoding
TC01005970.hg.1	-1.23		NonCoding
TC04001085.hg.1	-1.23		Coding
TC07002550.hg.1	-1.23		NonCoding
TC15000496.hg.1	-1.23		Coding
TC17001113.hg.1	-1.23	AC135178.7	Coding
TC19001021.hg.1	-1.24	AP3D1	Coding
TC03000263.hg.1	-1.24	NBEAL2	Coding
TC02003605.hg.1	-1.24		NonCoding
TC02004539.hg.1	-1.24		NonCoding
TC04002713.hg.1	-1.24		NonCoding
TC06003450.hg.1	-1.24		NonCoding
TC07002353.hg.1	-1.24		NonCoding
TC08000352.hg.1	-1.24		Coding
TC20001672.hg.1	-1.24		NonCoding
TC09000052.hg.1	-1.25		Coding
TC0X001907.hg.1	-1.25		NonCoding
TC6_ssto_hap7000143.hg.1	-1.25	VARS	Coding
TC02001642.hg.1	-1.25	ATAD2B	Coding
TC05002045.hg.1	-1.25		Coding
TC06003558.hg.1	-1.25		NonCoding
TC11001801.hg.1	-1.25		Coding
TC01004630.hg.1	-1.26		NonCoding
TC15000266.hg.1	-1.26		Coding
TC15000719.hg.1	-1.26		Coding
TC15001709.hg.1	-1.26		Coding
TC16001404.hg.1	-1.26		NonCoding
TC01004184.hg.1	-1.27		NonCoding
TC0X002201.hg.1	-1.27		NonCoding
TC01005595.hg.1	-1.27		NonCoding
TC03000229.hg.1	-1.27	SNRK	Coding
TC04000471.hg.1	-1.27		Coding
TC08002441.hg.1	-1.27		NonCoding
TC0X001678.hg.1	-1.27		NonCoding
TC10001182.hg.1	-1.27	NAMPTL	Coding
TC11002859.hg.1	-1.27		NonCoding
TC20000073.hg.1	-1.27	PLCB1-IT1	Coding
TC6_cox_hap2000112.hg.1	-1.27	C6orf38	Coding
TC11002181.hg.1	-1.28	TRIM64B	Coding
TC03001468.hg.1	-1.28	DCP1A	Coding
TC02003615.hg.1	-1.28		NonCoding
TC04002856.hg.1	-1.28		NonCoding
TC06002189.hg.1	-1.28	PLAGL1	Coding
TC12001603.hg.1	-1.28	RNU7-40P	Coding
TC01002202.hg.1	-1.29	MTHFR	Coding
TC07000206.hg.1	-1.29		Coding
TC12002197.hg.1	-1.29		NonCoding
TC15000279.hg.1	-1.29	LINC00984	Coding
TC08001240.hg.1	-1.3	RP11-388G22.1	Coding
TC08002361.hg.1	-1.3		NonCoding
TC12001118.hg.1	-1.3	CCND2-AS1	Coding
TC09002178.hg.1	-1.31		NonCoding
TC17001007.hg.1	-1.31	OR1E2	Coding
TC20000455.hg.1	-1.32		Coding
TC0X001193.hg.1	-1.33	RNU6-555P	Coding
TC02000805.hg.1	-1.33		Coding
TC03001777.hg.1	-1.33		Coding
TC0X002106.hg.1	-1.33		NonCoding
TC10001032.hg.1	-1.33	LINC00710	Coding
TC12002571.hg.1	-1.33		NonCoding
TC01001312.hg.1	-1.34		Coding
TC04002115.hg.1	-1.34		NonCoding
TC17001406.hg.1	-1.34	ACACA	Coding
TC01000429.hg.1	-1.35	TSSK3	Coding
TC02001854.hg.1	-1.35	AC104781.1	Coding
TC14001253.hg.1	-1.36	ZFP36L1	Coding
TC20000103.hg.1	-1.37		Coding
TC21000832.hg.1	-1.37		NonCoding
TC11000252.hg.1	-1.38	NAV2	Coding
TC17000251.hg.1	-1.38	RNU6-1057P	Coding
TC20001205.hg.1	-1.38		NonCoding
TC05003342.hg.1	-1.39		NonCoding
TC16001455.hg.1	-1.39		NonCoding
TC01000895.hg.1	-1.4	AGL	Coding
TC01003230.hg.1	-1.4	SNX27	Coding
TC15001456.hg.1	-1.4	MYO5A	Coding
TC04000540.hg.1	-1.41	RNU6-351P	Coding
TC05000764.hg.1	-1.41		Coding
TC12002943.hg.1	-1.41		NonCoding
TC18000696.hg.1	-1.41		NonCoding
TC08000938.hg.1	-1.42	SGK223	Coding
TC01005428.hg.1	-1.43		NonCoding
TC12002572.hg.1	-1.43		NonCoding
TC03001720.hg.1	-1.47	HEG1	Coding
TC20000942.hg.1	-1.47	NFATC2	Coding
TC18000104.hg.1	-1.5	TTC39C	Coding
TC08001565.hg.1	-1.5	SNTB1	Coding
TC10002057.hg.1	-1.51		NonCoding
TC12000520.hg.1	-1.52	NAB2	Coding
TC01000369.hg.1	-1.53	RNU6-1245P	Coding
TC0X001829.hg.1	-1.53		NonCoding
TC03002155.hg.1	-1.54	TFRC	Coding
TC04000644.hg.1	-1.55		Coding
TC07000485.hg.1	-1.57	HSPB1	Coding
TC15000025.hg.1	-1.6		Coding
TC15000138.hg.1	-1.6		Coding
TC15000149.hg.1	-1.6		Coding
TC15000208.hg.1	-1.6		Coding
TC15001013.hg.1	-1.6		Coding
TC15001052.hg.1	-1.6		Coding
TC15001060.hg.1	-1.6		Coding
TC15001064.hg.1	-1.6		Coding
TC15001094.hg.1	-1.6		Coding
TC15001114.hg.1	-1.6		Coding
TC15001128.hg.1	-1.6		Coding
TC15001155.hg.1	-1.6		Coding
TC02001726.hg.1	-1.63		Coding
TC14001509.hg.1	-1.69	WARS	Coding
TC01000972.hg.1	-1.75	CHI3L2	Coding
TC22000758.hg.1	-1.75		Coding
TC12002394.hg.1	-1.77		NonCoding
TC01000426.hg.1	-1.79	LCK	Coding
TC09002591.hg.1	-1.8		NonCoding
TC10001327.hg.1	-1.92	EGR2	Coding
TC11001818.hg.1	-1.99	MPEG1	Coding
TC12001310.hg.1	-2.01	C12orf77	Coding
TC01002452.hg.1	-2.1	FABP3	Coding
TC19001311.hg.1	-2.14		Coding

## Sheet: AT129RM
Transcript Cluster ID	Fold Change (linear) AT129RM Dexa vs. AT129RM DMSO)	Gene Symbol	Group
TC10001389.hg.1	7.61		Coding
TC09001278.hg.1	6.69	FRMD3	Coding
TC16001763.hg.1	3.88		NonCoding
TC14002285.hg.1	3.78	IGHV5-78	Coding
TC10001390.hg.1	3.19		Coding
TC06002863.hg.1	3.07		NonCoding
TC16000854.hg.1	2.93	GRIN2A	Coding
TC02002378.hg.1	2.79	CXCR4	Coding
TC06004150.hg.1	2.37	FKBP5	Coding
TC01003818.hg.1	2.2	LOC643454	Coding
TC02001790.hg.1	1.97	ZFP36L2	Coding
TC09000166.hg.1	1.97		Coding
TC0X000186.hg.1	1.97		Coding
TC10000449.hg.1	1.97	DDIT4	Coding
TC08002539.hg.1	1.93		NonCoding
TC07000772.hg.1	1.89		Coding
TC14000798.hg.1	1.88	SNORA28	Coding
TC07003301.hg.1	1.82	PNPLA8	Coding
TC05002526.hg.1	1.8		NonCoding
TC12001427.hg.1	1.79	SLC38A2	Coding
TC05000548.hg.1	1.74	AP3S1	Coding
TC17000349.hg.1	1.71	CPD	Coding
TC02001416.hg.1	1.68	SCARNA5	Coding
TC06003622.hg.1	1.68		NonCoding
TC06000542.hg.1	1.66	TBC1D22B	Coding
TC06003070.hg.1	1.65		NonCoding
TC02003892.hg.1	1.63		NonCoding
TC09000535.hg.1	1.63	SLC44A1	Coding
TC14000386.hg.1	1.61	SYNE2	Coding
TC10001317.hg.1	1.58	CCDC6	Coding
TC0X001916.hg.1	1.55		NonCoding
TC10002663.hg.1	1.54		NonCoding
TC17000637.hg.1	1.54	RNU6-826P	Coding
TC12002052.hg.1	1.53		Coding
TC06003069.hg.1	1.52		NonCoding
TC07000771.hg.1	1.52		Coding
TC0X000185.hg.1	1.52		Coding
TC10000534.hg.1	1.52		Coding
TC16000856.hg.1	1.52		Coding
TC10000504.hg.1	1.51		Coding
TC04001465.hg.1	1.5	PLA2G12A	Coding
TC11001614.hg.1	1.5		Coding
TC06001010.hg.1	1.49	MYB	Coding
TC05002527.hg.1	1.49		NonCoding
TC16000592.hg.1	1.48	CHST4	Coding
TC12000083.hg.1	1.48	SCARNA10	Coding
TC0X000324.hg.1	1.47	SNORA11	Coding
TC06001675.hg.1	1.46	STK38	Coding
TC20001076.hg.1	1.45		NonCoding
TC06000464.hg.1	1.45		Coding
TC13000919.hg.1	1.44		NonCoding
TC15000973.hg.1	1.44	LRRK1	Coding
TC16001633.hg.1	1.44		NonCoding
TC20000403.hg.1	1.42	PTPN1	Coding
TC01005770.hg.1	1.42		NonCoding
TC12002051.hg.1	1.42		Coding
TC12002202.hg.1	1.41		NonCoding
TC03001127.hg.1	1.41	ITPR1-AS1	Coding
TC11000998.hg.1	1.4	SIK2	Coding
TC04000855.hg.1	1.4	SAP30	Coding
TC08001589.hg.1	1.4		Coding
TC03003054.hg.1	1.39		NonCoding
TC06003704.hg.1	1.39		NonCoding
TC15002013.hg.1	1.39	TARSL2	Coding
TC11003262.hg.1	1.38		NonCoding
TC20001550.hg.1	1.38		NonCoding
TC05002762.hg.1	1.37		NonCoding
TC07001548.hg.1	1.37	GSAP	Coding
TC08000547.hg.1	1.37	DECR1	Coding
TC13000491.hg.1	1.37	PARP4	Coding
TC6_ssto_hap7000195.hg.1	1.37	RPP21	Coding
TC15001281.hg.1	1.36		Coding
TC17002414.hg.1	1.36		NonCoding
TC08001660.hg.1	1.36	ST3GAL1	Coding
TC18000772.hg.1	1.36		NonCoding
TC01005704.hg.1	1.35		NonCoding
TC19000546.hg.1	1.35	LOC723805	Coding
TC11001618.hg.1	1.34		Coding
TC01000510.hg.1	1.34	SMAP2	Coding
TC03002823.hg.1	1.34		NonCoding
TC13000921.hg.1	1.34		NonCoding
TC16000081.hg.1	1.33	FLJ42627	Coding
TC09002438.hg.1	1.33		NonCoding
TC04000856.hg.1	1.33	SAP30	Coding
TC07000394.hg.1	1.33		Coding
TC15001301.hg.1	1.33	RNU1-78P	Coding
TC0X000572.hg.1	1.32	WDR44	Coding
TC21000598.hg.1	1.32		NonCoding
TC06001386.hg.1	1.32	HIST1H2BJ	Coding
TC07001823.hg.1	1.32	WASL	Coding
TC18000803.hg.1	1.32		NonCoding
TC05000469.hg.1	1.31	CAST	Coding
TC21000033.hg.1	1.31	AF127577.11	Coding
TC15000859.hg.1	1.3	GDPGP1	Coding
TC04002483.hg.1	1.3		NonCoding
TC15000903.hg.1	1.3		Coding
TC18000285.hg.1	1.3	LPIN2	Coding
TC09000989.hg.1	1.29	MOB3B	Coding
TC02001505.hg.1	1.29	AC116614.1	Coding
TC06004069.hg.1	1.29	RPP21	Coding
TC07002243.hg.1	1.29		NonCoding
TC10000692.hg.1	1.29	FRAT1	Coding
TC16000505.hg.1	1.29	SETD6	Coding
TC21000488.hg.1	1.29	RNU6-1149P	Coding
TC6_cox_hap2000238.hg.1	1.29	RPP21	Coding
TC04000486.hg.1	1.28	HERC3	Coding
TC02003082.hg.1	1.28		NonCoding
TC03001294.hg.1	1.28	RNU6-235P	Coding
TC6_apd_hap1000120.hg.1	1.28	RPP21	Coding
TC6_dbb_hap3000216.hg.1	1.28	RPP21	Coding
TC6_mann_hap4000184.hg.1	1.28	RPP21	Coding
TC01003826.hg.1	1.27		Coding
TC04000078.hg.1	1.27	RN7SKP292	Coding
TC08001301.hg.1	1.27	RNU7-102P	Coding
TC0X000267.hg.1	1.27	PLP2	Coding
TC13000686.hg.1	1.27	NEK3	Coding
TC02000513.hg.1	1.26	VAMP5	Coding
TC04001127.hg.1	1.26	RFC1	Coding
TC08001653.hg.1	1.26	HPYR1	Coding
TC22001154.hg.1	1.25		NonCoding
TC06004058.hg.1	1.25	RNASET2	Coding
TC01001179.hg.1	1.25	RNU2-17P	Coding
TC07001589.hg.1	1.25	AC002064.4	Coding
TC11002296.hg.1	1.25	RNU6-44P	Coding
TC14002020.hg.1	1.25		NonCoding
TC01002168.hg.1	1.24	RNU1-7P	Coding
TC01004687.hg.1	1.24		NonCoding
TC02000309.hg.1	1.24	AC010967.3	Coding
TC03000914.hg.1	1.24	PRKCI	Coding
TC04001043.hg.1	1.24	RAB28	Coding
TC05003330.hg.1	1.24		NonCoding
TC06000776.hg.1	1.24	RP11-51G5.1	Coding
TC07001741.hg.1	1.24	RNA5SP236	Coding
TC08000017.hg.1	1.24		Coding
TC08002057.hg.1	1.24		NonCoding
TC10000536.hg.1	1.24		Coding
TC11001636.hg.1	1.24		Coding
TC14001406.hg.1	1.24		Coding
TC6_qbl_hap6000216.hg.1	1.24	RPP21	Coding
TC16001120.hg.1	1.23	AKTIP	Coding
TC10000979.hg.1	1.23	KLF6	Coding
TC01002632.hg.1	1.23	FOXD2-AS1	Coding
TC01002655.hg.1	1.23	TXNDC12	Coding
TC07000799.hg.1	1.23	RNU1-72P	Coding
TC07002587.hg.1	1.23		NonCoding
TC12001355.hg.1	1.23	CAPRIN2	Coding
TC12002894.hg.1	1.23		NonCoding
TC14000278.hg.1	1.23	KLHDC2	Coding
TC15001108.hg.1	1.23	NDNL2	Coding
TC17000631.hg.1	1.23	CALCOCO2	Coding
TC16000565.hg.1	1.22	SNTB2	Coding
TC02005008.hg.1	1.22	AC009950.1	Coding
TC01000968.hg.1	1.22	CD53	Coding
TC01001564.hg.1	1.22		Coding
TC06003566.hg.1	1.22		NonCoding
TC12001052.hg.1	1.22	SNORA49	Coding
TC06000653.hg.1	1.21	PAQR8	Coding
TC0X000871.hg.1	1.21		Coding
TC04000533.hg.1	1.21	RNU6-635P	Coding
TC01006091.hg.1	1.21		NonCoding
TC03000762.hg.1	1.21	RASA2-IT1	Coding
TC06001187.hg.1	1.21	RP11-503C24.3	Coding
TC07000709.hg.1	1.21		Coding
TC08000865.hg.1	1.21	TMED10P1	Coding
TC09001056.hg.1	1.21	RMRP	Coding
TC12001064.hg.1	1.21	LOC101928530	Coding
TC17000048.hg.1	1.21	MED11	Coding
TC01004088.hg.1	1.2		Coding
TC01004364.hg.1	1.2		NonCoding
TC03002252.hg.1	1.2		NonCoding
TC03002483.hg.1	1.2		NonCoding
TC04001467.hg.1	1.2	ELOVL6	Coding
TC07001876.hg.1	1.2		Coding
TC12002818.hg.1	1.2		NonCoding
TC14000115.hg.1	1.2	TRAV40	Coding
TC14000428.hg.1	1.2	LOC100506411	Coding
TC17002886.hg.1	1.2	TMEM256	Coding
TC01003536.hg.1	1.19	RC3H1	Coding
TC03000728.hg.1	1.19	MIR4788	Coding
TC04001236.hg.1	1.19	RP11-525J21.1	Coding
TC04002319.hg.1	1.19		NonCoding
TC04002592.hg.1	1.19		NonCoding
TC05003323.hg.1	1.19		NonCoding
TC06001858.hg.1	1.19		Coding
TC09000194.hg.1	1.19	RP11-112J3.16	Coding
TC09000942.hg.1	1.19	MIR4473	Coding
TC12001573.hg.1	1.19		Coding
TC14002205.hg.1	1.19	AP1G2	Coding
TC14001049.hg.1	1.19	RN7SKP257	Coding
TC18000408.hg.1	1.19	RNU6-702P	Coding
TC19000697.hg.1	1.19	C19orf68	Coding
TC20000059.hg.1	1.19	RP5-1022P6.5	Coding
TC22000345.hg.1	1.19	CCDC134	Coding
TC01000710.hg.1	1.18	ATG4C	Coding
TC01002321.hg.1	1.18	MIR1256	Coding
TC01002678.hg.1	1.18	YIPF1	Coding
TC01006096.hg.1	1.18		NonCoding
TC03001389.hg.1	1.18	PRKAR2A	Coding
TC05002703.hg.1	1.18		NonCoding
TC06000946.hg.1	1.18	RNU1-18P	Coding
TC09002470.hg.1	1.18		NonCoding
TC0X000247.hg.1	1.18	SPACA5	Coding
TC11002447.hg.1	1.18	RNU6-876P	Coding
TC12000675.hg.1	1.18		Coding
TC12000801.hg.1	1.18		Coding
TC12000960.hg.1	1.18	RNU6-1004P	Coding
TC13001640.hg.1	1.18		NonCoding
TC15001359.hg.1	1.18		Coding
TC16000266.hg.1	1.18	LOC554206	Coding
TC16001156.hg.1	1.18	SNORA76A	Coding
TC17000686.hg.1	1.18	AC102948.2	Coding
TC20000061.hg.1	1.18	RNU1-55P	Coding
TC20001748.hg.1	1.18	MMP24-AS1	Coding
TC20001558.hg.1	1.18		NonCoding
TC22000039.hg.1	1.18		Coding
TC01001280.hg.1	1.17	CKS1B	Coding
TC01002345.hg.1	1.17	E2F2	Coding
TC02004856.hg.1	1.17		NonCoding
TC06000155.hg.1	1.17		Coding
TC07000891.hg.1	1.17	RNU1-82P	Coding
TC08002041.hg.1	1.17		NonCoding
TC09002648.hg.1	1.17		NonCoding
TC11003379.hg.1	1.17		NonCoding
TC12001071.hg.1	1.17		Coding
TC12001554.hg.1	1.17	CALCOCO1	Coding
TC15002507.hg.1	1.17		NonCoding
TC17000548.hg.1	1.17	NBR1	Coding
TC17001277.hg.1	1.17		Coding
TC18000339.hg.1	1.17		Coding
TC19001622.hg.1	1.17		Coding
TC20000561.hg.1	1.17	SNORD119	Coding
TC01000684.hg.1	1.16	RP4-710M16.2	Coding
TC01001947.hg.1	1.16	RNU6-968P	Coding
TC01002681.hg.1	1.16	TMEM59	Coding
TC01002744.hg.1	1.16	RNU6-1176P	Coding
TC01003540.hg.1	1.16		Coding
TC01005461.hg.1	1.16		NonCoding
TC02004886.hg.1	1.16		NonCoding
TC04000263.hg.1	1.16	GRXCR1	Coding
TC06000166.hg.1	1.16	HIST1H4C	Coding
TC07000223.hg.1	1.16		Coding
TC07001288.hg.1	1.16	ELMO1	Coding
TC07001911.hg.1	1.16	UBN2	Coding
TC08001309.hg.1	1.16		Coding
TC09000142.hg.1	1.16		Coding
TC0X000243.hg.1	1.16	SPACA5B	Coding
TC10001205.hg.1	1.16	ZNF32	Coding
TC12001614.hg.1	1.16	PRIM1	Coding
TC13000084.hg.1	1.16	CHCHD2P8	Coding
TC14001016.hg.1	1.16	RNU6-455P	Coding
TC15001418.hg.1	1.16		Coding
TC15001858.hg.1	1.16	PRC1	Coding
TC6_dbb_hap3000151.hg.1	1.16	C6orf47	Coding
TC01000442.hg.1	1.15	LOC101929464	Coding
TC01000690.hg.1	1.15	RP6-102O10.1	Coding
TC02003352.hg.1	1.15		NonCoding
TC02003419.hg.1	1.15		NonCoding
TC04001061.hg.1	1.15	TAPT1	Coding
TC05002658.hg.1	1.15		NonCoding
TC06001782.hg.1	1.15	MUT	Coding
TC07002518.hg.1	1.15		NonCoding
TC08000612.hg.1	1.15	POLR2K	Coding
TC08000621.hg.1	1.15	RNU6-1092P	Coding
TC0X000552.hg.1	1.15		Coding
TC0X001371.hg.1	1.15	RNU6-98P	Coding
TC11001478.hg.1	1.15	E2F8	Coding
TC11002932.hg.1	1.15		NonCoding
TC13000764.hg.1	1.15	RNU6-61P	Coding
TC14002317.hg.1	1.15	RIPK3	Coding
TC19001967.hg.1	1.15		NonCoding
TC20001761.hg.1	1.15	CPNE1	Coding
TC22000264.hg.1	1.15	APOL5	Coding
TC01005303.hg.1	1.14		NonCoding
TC02001560.hg.1	1.14	YWHAQ	Coding
TC02001810.hg.1	1.14		Coding
TC02002789.hg.1	1.14	CNPPD1	Coding
TC03000573.hg.1	1.14	SLC35A5	Coding
TC03001945.hg.1	1.14	RP11-290K4.2	Coding
TC05001790.hg.1	1.14	RNU6-456P	Coding
TC06001349.hg.1	1.14	HIST1H3D	Coding
TC06002228.hg.1	1.14	RP1-292B18.3	Coding
TC07002893.hg.1	1.14		NonCoding
TC08000445.hg.1	1.14		Coding
TC08001501.hg.1	1.14	AZIN1	Coding
TC09001000.hg.1	1.14	TOPORS	Coding
TC0X000788.hg.1	1.14	MIR1184-3	Coding
TC0X001548.hg.1	1.14	MIR1184-1	Coding
TC0X001553.hg.1	1.14	MIR1184-3	Coding
TC0X001749.hg.1	1.14		NonCoding
TC10001097.hg.1	1.14	DNAJC1	Coding
TC11002077.hg.1	1.14	RNA5SP343	Coding
TC11002128.hg.1	1.14	RSF1-IT1	Coding
TC14001193.hg.1	1.14		Coding
TC17000181.hg.1	1.14	TTC19	Coding
TC17000556.hg.1	1.14	DHX8	Coding
TC17001015.hg.1	1.14	ATP2A3	Coding
TC17001796.hg.1	1.14	ERN1	Coding
TC18000320.hg.1	1.14		Coding
TC19002390.hg.1	1.14		NonCoding
TC01001315.hg.1	1.13	SLC25A44	Coding
TC01002414.hg.1	1.13	RPA2	Coding
TC01003798.hg.1	1.13	NEK2	Coding
TC02002047.hg.1	1.13	RNU1-38P	Coding
TC02002395.hg.1	1.13	AC092652.1	Coding
TC03000710.hg.1	1.13	NUDT16	Coding
TC03000890.hg.1	1.13		Coding
TC04001419.hg.1	1.13	H2AFZ	Coding
TC04001448.hg.1	1.13	RP11-710F7.2	Coding
TC05002042.hg.1	1.13	MIR103A1	Coding
TC05003168.hg.1	1.13		NonCoding
TC06001480.hg.1	1.13	OR2W1	Coding
TC08000218.hg.1	1.13	RNU6-178P	Coding
TC09000538.hg.1	1.13	TAL2	Coding
TC09000875.hg.1	1.13	CARM1P1	Coding
TC09001201.hg.1	1.13	KLF9	Coding
TC09002431.hg.1	1.13		NonCoding
TC0X000225.hg.1	1.13	RNU6-1189P	Coding
TC0X001046.hg.1	1.13	RNU6-504P	Coding
TC0X001245.hg.1	1.13	RNA5SP511	Coding
TC10002818.hg.1	1.13		NonCoding
TC11000189.hg.1	1.13	LOC101928053	Coding
TC12000604.hg.1	1.13	SLC35E3	Coding
TC12002442.hg.1	1.13		NonCoding
TC16001267.hg.1	1.13	GLG1	Coding
TC16001737.hg.1	1.13		NonCoding
TC17002315.hg.1	1.13		NonCoding
TC6_apd_hap1000055.hg.1	1.13	OR2W1	Coding
TC6_cox_hap2000117.hg.1	1.13	OR2W1	Coding
TC6_dbb_hap3000105.hg.1	1.13	OR2W1	Coding
TC6_mann_hap4000095.hg.1	1.13	OR2W1	Coding
TC6_mcf_hap5000099.hg.1	1.13	OR2W1	Coding
TC6_qbl_hap6000108.hg.1	1.13	OR2W1	Coding
TC6_ssto_hap7000099.hg.1	1.13	OR2W1	Coding
TC01000665.hg.1	1.12	RP5-997D24.3	Coding
TC01004603.hg.1	1.12		NonCoding
TC02000343.hg.1	1.12	RNU1-32P	Coding
TC02003650.hg.1	1.12		NonCoding
TC03001262.hg.1	1.12	RBMS3-AS3	Coding
TC04002587.hg.1	1.12		NonCoding
TC05002329.hg.1	1.12		NonCoding
TC06000770.hg.1	1.12	RWDD2A	Coding
TC06001684.hg.1	1.12	CCDC167	Coding
TC06002617.hg.1	1.12		NonCoding
TC08001247.hg.1	1.12		Coding
TC08001924.hg.1	1.12		NonCoding
TC09001945.hg.1	1.12		NonCoding
TC0X000775.hg.1	1.12	XX-FW81657B9.5	Coding
TC0X001545.hg.1	1.12	HMGN1P37	Coding
TC11002305.hg.1	1.12	ZW10	Coding
TC11002410.hg.1	1.12	SIAE	Coding
TC12003251.hg.1	1.12	RAB3IP	Coding
TC13000248.hg.1	1.12	LINC01074	Coding
TC13000557.hg.1	1.12	RNU5A-4P	Coding
TC13001099.hg.1	1.12		NonCoding
TC14000970.hg.1	1.12	TINF2	Coding
TC14001605.hg.1	1.12		NonCoding
TC17001655.hg.1	1.12	RNU1-42P	Coding
TC18000240.hg.1	1.12	RNU6-39P	Coding
TC18000642.hg.1	1.12		NonCoding
TC20001586.hg.1	1.12		NonCoding
TC01005502.hg.1	1.11		NonCoding
TC02001318.hg.1	1.11	FAM134A	Coding
TC03001932.hg.1	1.11	KCNAB1-AS1	Coding
TC03002702.hg.1	1.11		NonCoding
TC04000528.hg.1	1.11	RP11-10L12.4	Coding
TC04001248.hg.1	1.11	RNU1-63P	Coding
TC05001313.hg.1	1.11	ANXA2R	Coding
TC05002402.hg.1	1.11		NonCoding
TC06001677.hg.1	1.11	RNU1-88P	Coding
TC07000389.hg.1	1.11		Coding
TC07002875.hg.1	1.11		NonCoding
TC07003099.hg.1	1.11		NonCoding
TC08000687.hg.1	1.11		Coding
TC09000306.hg.1	1.11		Coding
TC0X001104.hg.1	1.11	RNU6-1225P	Coding
TC0X002035.hg.1	1.11		NonCoding
TC10000198.hg.1	1.11	RNU6-1067P	Coding
TC10002964.hg.1	1.11	DNAJC9	Coding
TC10002322.hg.1	1.11		NonCoding
TC11001409.hg.1	1.11		Coding
TC14001769.hg.1	1.11		NonCoding
TC15000158.hg.1	1.11		Coding
TC15000163.hg.1	1.11		Coding
TC16001939.hg.1	1.11		NonCoding
TC17001436.hg.1	1.11	C17orf98	Coding
TC19000338.hg.1	1.11	PGLS	Coding
TC19001497.hg.1	1.11	YIF1B	Coding
TC21001059.hg.1	1.11	IL10RB	Coding
TC22000614.hg.1	1.11	LOC284898	Coding
TC6_ssto_hap7000093.hg.1	1.11	SYNGAP1	Coding
TC01000448.hg.1	1.1	GJB5	Coding
TC01002451.hg.1	1.1	RP11-266K22.2	Coding
TC01003150.hg.1	1.1	RP11-89F3.2	Coding
TC01005396.hg.1	1.1		NonCoding
TC02003565.hg.1	1.1		NonCoding
TC03002029.hg.1	1.1	RNU6-1120P	Coding
TC03002181.hg.1	1.1	AC024560.2	Coding
TC05000192.hg.1	1.1	GHR	Coding
TC05002637.hg.1	1.1		NonCoding
TC05003093.hg.1	1.1		NonCoding
TC06000424.hg.1	1.1	SYNGAP1	Coding
TC06002244.hg.1	1.1	RP11-475C16.2	Coding
TC06002830.hg.1	1.1		NonCoding
TC06003693.hg.1	1.1		NonCoding
TC07000341.hg.1	1.1	SUMF2	Coding
TC07003308.hg.1	1.1	CRCP	Coding
TC07001966.hg.1	1.1	OR9A2	Coding
TC07002073.hg.1	1.1	LMBR1	Coding
TC08002032.hg.1	1.1		NonCoding
TC11002905.hg.1	1.1		NonCoding
TC12001003.hg.1	1.1	AACS	Coding
TC13000822.hg.1	1.1	STK24	Coding
TC14000436.hg.1	1.1	DCAF4	Coding
TC14001015.hg.1	1.1	RNU6-602P	Coding
TC15001355.hg.1	1.1		Coding
TC17000444.hg.1	1.1	AATF	Coding
TC17002715.hg.1	1.1		NonCoding
TC19000311.hg.1	1.1		Coding
TC22000667.hg.1	1.1	PIK3IP1	Coding
TC01000085.hg.1	-1.1	RNF207	Coding
TC01000900.hg.1	-1.1	RTCA	Coding
TC01001353.hg.1	-1.1	RP11-180D21.3	Coding
TC01002081.hg.1	-1.1	RP11-54O7.11	Coding
TC01002400.hg.1	-1.1	FAM46B	Coding
TC01003667.hg.1	-1.1	ATP6V1G3	Coding
TC01005109.hg.1	-1.1		NonCoding
TC01005653.hg.1	-1.1		NonCoding
TC02000374.hg.1	-1.1	SLC1A4	Coding
TC02000509.hg.1	-1.1	SH2D6	Coding
TC02000930.hg.1	-1.1	AC144449.1	Coding
TC02001382.hg.1	-1.1	LOC151484	Coding
TC02001536.hg.1	-1.1	AC108025.2	Coding
TC02001682.hg.1	-1.1	GTF3C2	Coding
TC02002013.hg.1	-1.1	SNAR-H	Coding
TC02002973.hg.1	-1.1		NonCoding
TC02003066.hg.1	-1.1		NonCoding
TC02004596.hg.1	-1.1		NonCoding
TC02004659.hg.1	-1.1		NonCoding
TC03000445.hg.1	-1.1	RNU6-386P	Coding
TC03001842.hg.1	-1.1	CLSTN2-AS1	Coding
TC04001019.hg.1	-1.1	RP11-689P11.3	Coding
TC04001498.hg.1	-1.1	LOC101929762	Coding
TC05001354.hg.1	-1.1	CDC20B	Coding
TC05001465.hg.1	-1.1	LOC102477328	Coding
TC05002550.hg.1	-1.1		NonCoding
TC05002690.hg.1	-1.1		NonCoding
TC06001493.hg.1	-1.1	RNF39	Coding
TC06002247.hg.1	-1.1		Coding
TC06002262.hg.1	-1.1	RP11-732M18.2	Coding
TC06004001.hg.1	-1.1		NonCoding
TC07000663.hg.1	-1.1	LINC00957	Coding
TC07000800.hg.1	-1.1	SMKR1	Coding
TC08000674.hg.1	-1.1	RP11-1101K5.1	Coding
TC08001018.hg.1	-1.1		Coding
TC08001222.hg.1	-1.1	SBF1P1	Coding
TC09001308.hg.1	-1.1	SPATA31C2	Coding
TC0X001058.hg.1	-1.1	XAGE3	Coding
TC0Y000122.hg.1	-1.1	ZFY-AS1	Coding
TC10000168.hg.1	-1.1	OTUD1	Coding
TC10002339.hg.1	-1.1		NonCoding
TC10002401.hg.1	-1.1		NonCoding
TC10002422.hg.1	-1.1		NonCoding
TC10002730.hg.1	-1.1		NonCoding
TC11000852.hg.1	-1.1		Coding
TC11002866.hg.1	-1.1		NonCoding
TC12003260.hg.1	-1.1	WDR66	Coding
TC12001488.hg.1	-1.1		Coding
TC12002671.hg.1	-1.1		NonCoding
TC13000975.hg.1	-1.1		NonCoding
TC14000701.hg.1	-1.1	SNORD114-21	Coding
TC15000550.hg.1	-1.1		Coding
TC15000579.hg.1	-1.1		Coding
TC15000832.hg.1	-1.1	AGBL1	Coding
TC15000913.hg.1	-1.1		Coding
TC15002575.hg.1	-1.1		NonCoding
TC18000233.hg.1	-1.1	LOC284294	Coding
TC19000783.hg.1	-1.1		Coding
TC19002362.hg.1	-1.1		NonCoding
TC6_mann_hap4000013.hg.1	-1.1	LINC01015	Coding
TC01001751.hg.1	-1.11	TRAF3IP3	Coding
TC01002627.hg.1	-1.11	PDZK1IP1	Coding
TC01006374.hg.1	-1.11	SPRR2D	Coding
TC01003328.hg.1	-1.11	ARHGEF2	Coding
TC01004355.hg.1	-1.11		NonCoding
TC01004407.hg.1	-1.11		NonCoding
TC01004696.hg.1	-1.11		NonCoding
TC02000011.hg.1	-1.11	AC116609.2	Coding
TC02000867.hg.1	-1.11		Coding
TC02001386.hg.1	-1.11	PSMD1	Coding
TC02002178.hg.1	-1.11	RGPD4-AS1	Coding
TC02003323.hg.1	-1.11		NonCoding
TC02004008.hg.1	-1.11		NonCoding
TC03000485.hg.1	-1.11	OR5H15	Coding
TC03002336.hg.1	-1.11		NonCoding
TC03003104.hg.1	-1.11		NonCoding
TC04002801.hg.1	-1.11		NonCoding
TC05000610.hg.1	-1.11	LINC01183	Coding
TC05002409.hg.1	-1.11		NonCoding
TC05002986.hg.1	-1.11		NonCoding
TC06000381.hg.1	-1.11	LY6G6F	Coding
TC06002283.hg.1	-1.11	RP11-235G24.1	Coding
TC06002327.hg.1	-1.11	LOC101929460	Coding
TC06003905.hg.1	-1.11		NonCoding
TC07000192.hg.1	-1.11	MTURN	Coding
TC07001475.hg.1	-1.11	RNA5SP231	Coding
TC07002019.hg.1	-1.11	RP4-584D14.6	Coding
TC07002838.hg.1	-1.11		NonCoding
TC08000039.hg.1	-1.11	DEFB107A	Coding
TC08000064.hg.1	-1.11	MIR4660	Coding
TC09000274.hg.1	-1.11	CNTNAP3B	Coding
TC09002150.hg.1	-1.11		NonCoding
TC09002471.hg.1	-1.11		NonCoding
TC0X000474.hg.1	-1.11	TMEM35	Coding
TC0X001898.hg.1	-1.11		NonCoding
TC10000794.hg.1	-1.11	RP11-655H13.2	Coding
TC10000966.hg.1	-1.11	IDI2	Coding
TC10001805.hg.1	-1.11		NonCoding
TC10002046.hg.1	-1.11		NonCoding
TC10002295.hg.1	-1.11		NonCoding
TC11000219.hg.1	-1.11		Coding
TC11001077.hg.1	-1.11	FOXR1	Coding
TC11002230.hg.1	-1.11	MMP27	Coding
TC11002694.hg.1	-1.11		NonCoding
TC11002714.hg.1	-1.11		NonCoding
TC12002231.hg.1	-1.11		NonCoding
TC13000278.hg.1	-1.11	LINC00402	Coding
TC13001053.hg.1	-1.11		NonCoding
TC13001671.hg.1	-1.11		NonCoding
TC14001139.hg.1	-1.11		Coding
TC14001247.hg.1	-1.11		Coding
TC14001896.hg.1	-1.11		NonCoding
TC15000258.hg.1	-1.11		Coding
TC15000833.hg.1	-1.11		Coding
TC17002903.hg.1	-1.11	KRTAP1-1	Coding
TC17002232.hg.1	-1.11		NonCoding
TC18000195.hg.1	-1.11	ONECUT2	Coding
TC19000732.hg.1	-1.11	GFY	Coding
TC19001415.hg.1	-1.11	LOC400685	Coding
TC19002615.hg.1	-1.11	LILRA3	Coding
TC19002368.hg.1	-1.11		NonCoding
TC19002447.hg.1	-1.11		NonCoding
TC21000838.hg.1	-1.11		NonCoding
TC6_apd_hap1000012.hg.1	-1.11	LINC01015	Coding
TC6_dbb_hap3000066.hg.1	-1.11	LY6G6F	Coding
TC01000837.hg.1	-1.12	LRRC8B	Coding
TC01001228.hg.1	-1.12	LCE3C	Coding
TC01006081.hg.1	-1.12		NonCoding
TC02000554.hg.1	-1.12	IGKV2D-26	Coding
TC02001180.hg.1	-1.12	RNU6-651P	Coding
TC02003593.hg.1	-1.12		NonCoding
TC02003594.hg.1	-1.12		NonCoding
TC02004699.hg.1	-1.12		NonCoding
TC03000152.hg.1	-1.12	STT3B	Coding
TC03001084.hg.1	-1.12	AC091633.3	Coding
TC03001908.hg.1	-1.12	IGSF10	Coding
TC03001983.hg.1	-1.12	ACTRT3	Coding
TC03002105.hg.1	-1.12	TPRG1-AS2	Coding
TC04001203.hg.1	-1.12		Coding
TC04002788.hg.1	-1.12		NonCoding
TC05000179.hg.1	-1.12	OSMR	Coding
TC05001902.hg.1	-1.12	CTC-359M8.1	Coding
TC05001919.hg.1	-1.12	RN7SKP145	Coding
TC05002797.hg.1	-1.12		NonCoding
TC05003000.hg.1	-1.12		NonCoding
TC05003204.hg.1	-1.12		NonCoding
TC06003808.hg.1	-1.12		NonCoding
TC06003979.hg.1	-1.12		NonCoding
TC07000116.hg.1	-1.12	HDAC9	Coding
TC07001211.hg.1	-1.12	AC091705.1	Coding
TC07001345.hg.1	-1.12	AC013436.6	Coding
TC07002533.hg.1	-1.12		NonCoding
TC07002719.hg.1	-1.12		NonCoding
TC07002968.hg.1	-1.12		NonCoding
TC08000210.hg.1	-1.12	RNU6-1086P	Coding
TC08000619.hg.1	-1.12	KB-1615E4.3	Coding
TC08001213.hg.1	-1.12	RP11-1081M5.1	Coding
TC08002373.hg.1	-1.12		NonCoding
TC08002394.hg.1	-1.12		NonCoding
TC09000553.hg.1	-1.12	MUSK	Coding
TC09001401.hg.1	-1.12	HEMGN	Coding
TC09002112.hg.1	-1.12		NonCoding
TC0X001651.hg.1	-1.12		NonCoding
TC0X001705.hg.1	-1.12		NonCoding
TC0X002007.hg.1	-1.12		NonCoding
TC0Y000041.hg.1	-1.12	TTTY22	Coding
TC10002065.hg.1	-1.12		NonCoding
TC11000522.hg.1	-1.12	TMEM132A	Coding
TC11001196.hg.1	-1.12		Coding
TC12001186.hg.1	-1.12	LINC00612	Coding
TC13001376.hg.1	-1.12		NonCoding
TC14001468.hg.1	-1.12	SERPINA9	Coding
TC15001454.hg.1	-1.12	MYO5C	Coding
TC16000051.hg.1	-1.12	SNHG9	Coding
TC16001079.hg.1	-1.12	LOC146481	Coding
TC16001753.hg.1	-1.12		NonCoding
TC17000139.hg.1	-1.12		Coding
TC17000497.hg.1	-1.12	GJD3	Coding
TC17001679.hg.1	-1.12	PPP1R9B	Coding
TC19001271.hg.1	-1.12	USHBP1	Coding
TC19001924.hg.1	-1.12	MZF1	Coding
TC20001217.hg.1	-1.12		NonCoding
TC20001510.hg.1	-1.12		NonCoding
TC22000334.hg.1	-1.12	L3MBTL2	Coding
TC22001079.hg.1	-1.12		NonCoding
TC22001146.hg.1	-1.12		NonCoding
TC01000403.hg.1	-1.13	RP1-65J11.1	Coding
TC01002901.hg.1	-1.13	LOC101928241	Coding
TC01003504.hg.1	-1.13	SCYL3	Coding
TC01003586.hg.1	-1.13	RP11-12M5.3	Coding
TC01004397.hg.1	-1.13		NonCoding
TC01005357.hg.1	-1.13		NonCoding
TC01006228.hg.1	-1.13		NonCoding
TC03000592.hg.1	-1.13	ZBTB20-AS3	Coding
TC03001775.hg.1	-1.13	RP11-93K22.13	Coding
TC03002611.hg.1	-1.13		NonCoding
TC04000901.hg.1	-1.13	LOC101928877	Coding
TC05001130.hg.1	-1.13	CTD-2247C11.2	Coding
TC05001648.hg.1	-1.13	LOC102467212	Coding
TC06000998.hg.1	-1.13	LINC00326	Coding
TC06001929.hg.1	-1.13	AKIRIN2	Coding
TC06002160.hg.1	-1.13	MIR3145	Coding
TC06002734.hg.1	-1.13		NonCoding
TC08001447.hg.1	-1.13	LOC100500773	Coding
TC08002198.hg.1	-1.13		NonCoding
TC0X000091.hg.1	-1.13	PHKA2-AS1	Coding
TC0X001256.hg.1	-1.13	SERPINA7	Coding
TC0X001469.hg.1	-1.13	MIR510	Coding
TC0X002053.hg.1	-1.13		NonCoding
TC10001440.hg.1	-1.13		Coding
TC10001698.hg.1	-1.13		Coding
TC11001200.hg.1	-1.13	AP002856.6	Coding
TC11002731.hg.1	-1.13		NonCoding
TC12001616.hg.1	-1.13	RDH16	Coding
TC12002563.hg.1	-1.13		NonCoding
TC13000177.hg.1	-1.13	SPERT	Coding
TC13001178.hg.1	-1.13		NonCoding
TC14002309.hg.1	-1.13	SERPINA3	Coding
TC15000854.hg.1	-1.13	MESP2	Coding
TC16000939.hg.1	-1.13	IGSF6	Coding
TC16001439.hg.1	-1.13		NonCoding
TC16001824.hg.1	-1.13		NonCoding
TC17000091.hg.1	-1.13	TMEM95	Coding
TC18000200.hg.1	-1.13		Coding
TC18000456.hg.1	-1.13	MIR187	Coding
TC19000466.hg.1	-1.13	FFAR1	Coding
TC19002116.hg.1	-1.13		NonCoding
TC20001395.hg.1	-1.13		NonCoding
TC20001397.hg.1	-1.13		NonCoding
TC21000134.hg.1	-1.13	SLC5A3	Coding
TC21000384.hg.1	-1.13	KRTAP21-1	Coding
TC21000655.hg.1	-1.13		NonCoding
TC22001016.hg.1	-1.13		NonCoding
TC01001290.hg.1	-1.14		Coding
TC01006294.hg.1	-1.14	CFHR1	Coding
TC01002907.hg.1	-1.14		Coding
TC01004053.hg.1	-1.14	RP11-522M21.3	Coding
TC01004391.hg.1	-1.14		NonCoding
TC01004885.hg.1	-1.14		NonCoding
TC01006040.hg.1	-1.14		NonCoding
TC02003776.hg.1	-1.14		NonCoding
TC02004116.hg.1	-1.14		NonCoding
TC03001677.hg.1	-1.14	RP11-768G7.2	Coding
TC04000163.hg.1	-1.14	RP11-556G22.3	Coding
TC04000618.hg.1	-1.14	LOC100996694	Coding
TC04001784.hg.1	-1.14	RN7SKP67	Coding
TC05002655.hg.1	-1.14		NonCoding
TC05002809.hg.1	-1.14		NonCoding
TC06000117.hg.1	-1.14	KDM1B	Coding
TC06001914.hg.1	-1.14	RP3-393K13.1	Coding
TC06003677.hg.1	-1.14		NonCoding
TC06003904.hg.1	-1.14		NonCoding
TC07000927.hg.1	-1.14	PIP	Coding
TC07001947.hg.1	-1.14	TRBV5-5	Coding
TC08000037.hg.1	-1.14		Coding
TC08000796.hg.1	-1.14	RP11-10J21.6	Coding
TC08002424.hg.1	-1.14		NonCoding
TC09000071.hg.1	-1.14	RP11-120J1.1	Coding
TC0X001660.hg.1	-1.14		NonCoding
TC0X002253.hg.1	-1.14		NonCoding
TC10000783.hg.1	-1.14	GSTO2	Coding
TC10001315.hg.1	-1.14	SLC16A9	Coding
TC10001727.hg.1	-1.14	NKX1-2	Coding
TC11000533.hg.1	-1.14		Coding
TC11003205.hg.1	-1.14		NonCoding
TC12001532.hg.1	-1.14	KRT1	Coding
TC12002026.hg.1	-1.14		Coding
TC12002287.hg.1	-1.14		NonCoding
TC12002456.hg.1	-1.14		NonCoding
TC12002722.hg.1	-1.14		NonCoding
TC13000160.hg.1	-1.14	ENOX1-AS1	Coding
TC13000958.hg.1	-1.14		NonCoding
TC13001016.hg.1	-1.14		NonCoding
TC14001794.hg.1	-1.14		NonCoding
TC15002594.hg.1	-1.14		NonCoding
TC17002703.hg.1	-1.14		NonCoding
TC18000205.hg.1	-1.14	MALT1	Coding
TC18000775.hg.1	-1.14		NonCoding
TC19000850.hg.1	-1.14	MIR518A2	Coding
TC20000920.hg.1	-1.14	PREX1	Coding
TC20001498.hg.1	-1.14		NonCoding
TC20001522.hg.1	-1.14		NonCoding
TC21000234.hg.1	-1.14	KRTAP10-10	Coding
TC01004328.hg.1	-1.15		NonCoding
TC01004481.hg.1	-1.15		NonCoding
TC01005334.hg.1	-1.15		NonCoding
TC02000383.hg.1	-1.15	FLJ16124	Coding
TC02003350.hg.1	-1.15		NonCoding
TC02003654.hg.1	-1.15		NonCoding
TC03002762.hg.1	-1.15		NonCoding
TC04000595.hg.1	-1.15	AC113617.1	Coding
TC04000797.hg.1	-1.15		Coding
TC04001875.hg.1	-1.15		NonCoding
TC05001048.hg.1	-1.15		Coding
TC06001320.hg.1	-1.15	PRL	Coding
TC08000588.hg.1	-1.15	PTDSS1	Coding
TC08001910.hg.1	-1.15		NonCoding
TC09000010.hg.1	-1.15		Coding
TC0X001107.hg.1	-1.15	RP13-57D9.3	Coding
TC0X001671.hg.1	-1.15		NonCoding
TC0Y000249.hg.1	-1.15		NonCoding
TC10000902.hg.1	-1.15	RP11-282I1.2	Coding
TC10001809.hg.1	-1.15		NonCoding
TC10002378.hg.1	-1.15		NonCoding
TC11002485.hg.1	-1.15		NonCoding
TC11002535.hg.1	-1.15		NonCoding
TC12001045.hg.1	-1.15	LOC100128002	Coding
TC12002063.hg.1	-1.15	KDM2B	Coding
TC14000610.hg.1	-1.15		Coding
TC14001600.hg.1	-1.15		NonCoding
TC15000632.hg.1	-1.15	LINC00277	Coding
TC16000228.hg.1	-1.15	ANKS4B	Coding
TC16000995.hg.1	-1.15		Coding
TC16001545.hg.1	-1.15		NonCoding
TC17002343.hg.1	-1.15		NonCoding
TC19001108.hg.1	-1.15		Coding
TC20001268.hg.1	-1.15		NonCoding
TC21000047.hg.1	-1.15	C21orf37	Coding
TC21000696.hg.1	-1.15		NonCoding
TC22001163.hg.1	-1.15		NonCoding
TC6_mcf_hap5000055.hg.1	-1.15	AIF1	Coding
TC01000473.hg.1	-1.16	RNU6-636P	Coding
TC01001984.hg.1	-1.16	LOC339529	Coding
TC01004717.hg.1	-1.16		NonCoding
TC01004741.hg.1	-1.16		NonCoding
TC01004918.hg.1	-1.16		NonCoding
TC02000793.hg.1	-1.16		Coding
TC02000980.hg.1	-1.16	LOC101929570	Coding
TC02001575.hg.1	-1.16	FLJ33534	Coding
TC02003177.hg.1	-1.16		NonCoding
TC02004065.hg.1	-1.16		NonCoding
TC02004379.hg.1	-1.16		NonCoding
TC03001279.hg.1	-1.16	RNU6-243P	Coding
TC03001501.hg.1	-1.16	FAM107A	Coding
TC03002390.hg.1	-1.16		NonCoding
TC04000877.hg.1	-1.16	LINC01098	Coding
TC04001216.hg.1	-1.16	NMU	Coding
TC04002901.hg.1	-1.16		NonCoding
TC05000815.hg.1	-1.16	LOC255187	Coding
TC05001768.hg.1	-1.16	AC116366.6	Coding
TC05002362.hg.1	-1.16		NonCoding
TC05003016.hg.1	-1.16		NonCoding
TC05003194.hg.1	-1.16		NonCoding
TC05003347.hg.1	-1.16		NonCoding
TC06001697.hg.1	-1.16	KCNK17	Coding
TC06004131.hg.1	-1.16	LOC100505635	Coding
TC06002725.hg.1	-1.16		NonCoding
TC06002964.hg.1	-1.16		NonCoding
TC07002473.hg.1	-1.16		NonCoding
TC08002517.hg.1	-1.16		NonCoding
TC08002567.hg.1	-1.16		NonCoding
TC09000636.hg.1	-1.16		Coding
TC09001897.hg.1	-1.16		NonCoding
TC0X000319.hg.1	-1.16	RNA5SP505	Coding
TC10002248.hg.1	-1.16		NonCoding
TC10002250.hg.1	-1.16		NonCoding
TC11000109.hg.1	-1.16	OR51B6	Coding
TC11002102.hg.1	-1.16		Coding
TC11002801.hg.1	-1.16		NonCoding
TC12002025.hg.1	-1.16		Coding
TC13000940.hg.1	-1.16		NonCoding
TC14000770.hg.1	-1.16		Coding
TC15001304.hg.1	-1.16		Coding
TC17000728.hg.1	-1.16	MIR21	Coding
TC17001479.hg.1	-1.16	KRTAP1-5	Coding
TC17002098.hg.1	-1.16		NonCoding
TC18000729.hg.1	-1.16		NonCoding
TC19000334.hg.1	-1.16	LOC100507535	Coding
TC19002657.hg.1	-1.16	KIR3DL1	Coding
TC19001060.hg.1	-1.16	TMIGD2	Coding
TC20000776.hg.1	-1.16	ZNF341-AS1	Coding
TC21000075.hg.1	-1.16		Coding
TC21000170.hg.1	-1.16	AP001042.1	Coding
TC21000531.hg.1	-1.16	KRTAP10-6	Coding
TC21000943.hg.1	-1.16		NonCoding
TC22000123.hg.1	-1.16	IGLV3-9	Coding
TC22000225.hg.1	-1.16	LOC101929760	Coding
TC22000405.hg.1	-1.16	MIR3201	Coding
TC01003693.hg.1	-1.17		Coding
TC01003779.hg.1	-1.17		Coding
TC02004919.hg.1	-1.17	HOXD10	Coding
TC02003168.hg.1	-1.17		NonCoding
TC02003351.hg.1	-1.17		NonCoding
TC03002518.hg.1	-1.17		NonCoding
TC03003109.hg.1	-1.17		NonCoding
TC05001589.hg.1	-1.17	LUCAT1	Coding
TC07001476.hg.1	-1.17	RP11-3P22.1	Coding
TC07001657.hg.1	-1.17	MIR106B	Coding
TC09000404.hg.1	-1.17	XXyac-YM21GA2.4	Coding
TC09000481.hg.1	-1.17		Coding
TC09002612.hg.1	-1.17		NonCoding
TC0X001523.hg.1	-1.17	MIR3202-2	Coding
TC10001610.hg.1	-1.17	RP11-190J1.3	Coding
TC10001910.hg.1	-1.17		NonCoding
TC10002632.hg.1	-1.17		NonCoding
TC10002649.hg.1	-1.17		NonCoding
TC11001070.hg.1	-1.17	RNU6-376P	Coding
TC11002901.hg.1	-1.17		NonCoding
TC11003291.hg.1	-1.17		NonCoding
TC11003363.hg.1	-1.17		NonCoding
TC12000561.hg.1	-1.17	LDHAL6CP	Coding
TC12000973.hg.1	-1.17	CLIP1-AS1	Coding
TC13000628.hg.1	-1.17	KCTD4	Coding
TC14000660.hg.1	-1.17		Coding
TC14002330.hg.1	-1.17	LOC101928075	Coding
TC14001791.hg.1	-1.17		NonCoding
TC16000411.hg.1	-1.17	RNA5SP410	Coding
TC16000983.hg.1	-1.17	XPO6	Coding
TC17000383.hg.1	-1.17	CCL2	Coding
TC17001876.hg.1	-1.17	SLC25A19	Coding
TC17002188.hg.1	-1.17		NonCoding
TC22000937.hg.1	-1.17		NonCoding
TC01004523.hg.1	-1.18		NonCoding
TC02004989.hg.1	-1.18	IGKV1D-8	Coding
TC02002221.hg.1	-1.18	AC016683.5	Coding
TC02003530.hg.1	-1.18		NonCoding
TC02003789.hg.1	-1.18		NonCoding
TC02004349.hg.1	-1.18		NonCoding
TC03002459.hg.1	-1.18		NonCoding
TC03002730.hg.1	-1.18		NonCoding
TC03003305.hg.1	-1.18		NonCoding
TC04000309.hg.1	-1.18	RP11-89B16.1	Coding
TC06002942.hg.1	-1.18		NonCoding
TC06003342.hg.1	-1.18		NonCoding
TC07001448.hg.1	-1.18	LINC01005	Coding
TC07001977.hg.1	-1.18	OR2A1	Coding
TC08001730.hg.1	-1.18	MIR4664	Coding
TC09002466.hg.1	-1.18		NonCoding
TC11000123.hg.1	-1.18	RNA5SP329	Coding
TC11000415.hg.1	-1.18	OR4X1	Coding
TC11000805.hg.1	-1.18		Coding
TC12003050.hg.1	-1.18		NonCoding
TC13001525.hg.1	-1.18		NonCoding
TC14001058.hg.1	-1.18	LINC00517	Coding
TC15000406.hg.1	-1.18		Coding
TC17000591.hg.1	-1.18	SPPL2C	Coding
TC17001071.hg.1	-1.18	MIR497HG	Coding
TC17001740.hg.1	-1.18	RNU1-108P	Coding
TC19002348.hg.1	-1.18		NonCoding
TC20000640.hg.1	-1.18	RNU6-278P	Coding
TC6_mann_hap4000073.hg.1	-1.18	HCG23	Coding
TC6_mcf_hap5000074.hg.1	-1.18	HCG23	Coding
TC6_ssto_hap7000075.hg.1	-1.18	HCG23	Coding
TC01001617.hg.1	-1.19	RP11-309H21.2	Coding
TC02000178.hg.1	-1.19	C2orf16	Coding
TC02000950.hg.1	-1.19		Coding
TC02001563.hg.1	-1.19		Coding
TC02002779.hg.1	-1.19	LOC101928537	Coding
TC02003369.hg.1	-1.19		NonCoding
TC02004114.hg.1	-1.19		NonCoding
TC03001468.hg.1	-1.19	DCP1A	Coding
TC04000964.hg.1	-1.19	NKX1-1	Coding
TC04001233.hg.1	-1.19	RP11-340A13.1	Coding
TC05000759.hg.1	-1.19	PCDHB19P	Coding
TC05000967.hg.1	-1.19	CPEB4	Coding
TC05001766.hg.1	-1.19	AC116366.5	Coding
TC05001830.hg.1	-1.19	RP11-256P1.1	Coding
TC05002399.hg.1	-1.19		NonCoding
TC06002116.hg.1	-1.19	TAAR3	Coding
TC06002587.hg.1	-1.19		NonCoding
TC06003236.hg.1	-1.19		NonCoding
TC06003639.hg.1	-1.19		NonCoding
TC06004012.hg.1	-1.19		NonCoding
TC06004021.hg.1	-1.19		NonCoding
TC07002764.hg.1	-1.19		NonCoding
TC0X001812.hg.1	-1.19		NonCoding
TC0X002038.hg.1	-1.19		NonCoding
TC11002290.hg.1	-1.19	RNU6-893P	Coding
TC13000232.hg.1	-1.19	PRR20B	Coding
TC15002643.hg.1	-1.19		NonCoding
TC17000782.hg.1	-1.19	RNA5SP444	Coding
TC17001360.hg.1	-1.19	CCL1	Coding
TC17001820.hg.1	-1.19	SLC16A6	Coding
TC17002284.hg.1	-1.19		NonCoding
TC20000243.hg.1	-1.19	MAP1LC3A	Coding
TC20000372.hg.1	-1.19	NCOA3	Coding
TC20001604.hg.1	-1.19		NonCoding
TC21000250.hg.1	-1.19	AP001476.2	Coding
TC21000318.hg.1	-1.19	AP000472.3	Coding
TC21000680.hg.1	-1.19		NonCoding
TC6_mann_hap4000170.hg.1	-1.19	HLA-DPA1	Coding
TC6_qbl_hap6000190.hg.1	-1.19	HLA-DPA1	Coding
TC01002225.hg.1	-1.2		Coding
TC01004860.hg.1	-1.2		NonCoding
TC01005327.hg.1	-1.2		NonCoding
TC01005920.hg.1	-1.2		NonCoding
TC02003081.hg.1	-1.2		NonCoding
TC02004333.hg.1	-1.2		NonCoding
TC04002647.hg.1	-1.2		NonCoding
TC05002309.hg.1	-1.2		NonCoding
TC06001578.hg.1	-1.2	HLA-DPA1	Coding
TC07001151.hg.1	-1.2	AC005019.3	Coding
TC07002847.hg.1	-1.2		NonCoding
TC09002102.hg.1	-1.2		NonCoding
TC0X000268.hg.1	-1.2	SYP-AS1	Coding
TC0X000935.hg.1	-1.2	DCAF8L1	Coding
TC0X001249.hg.1	-1.2	H2BFWT	Coding
TC10000565.hg.1	-1.2	ZMIZ1	Coding
TC11000607.hg.1	-1.2	AP001092.4	Coding
TC12000423.hg.1	-1.2		Coding
TC12000895.hg.1	-1.2		Coding
TC12001733.hg.1	-1.2		Coding
TC13001050.hg.1	-1.2		NonCoding
TC13001423.hg.1	-1.2		NonCoding
TC14000460.hg.1	-1.2		Coding
TC14002208.hg.1	-1.2		Coding
TC15000246.hg.1	-1.2		Coding
TC16001419.hg.1	-1.2		NonCoding
TC16001684.hg.1	-1.2		NonCoding
TC16001998.hg.1	-1.2		NonCoding
TC17001006.hg.1	-1.2	OR1E1	Coding
TC17002300.hg.1	-1.2		NonCoding
TC18000978.hg.1	-1.2		NonCoding
TC22000259.hg.1	-1.2	HMOX1	Coding
TC22001038.hg.1	-1.2		NonCoding
TC6_apd_hap1000107.hg.1	-1.2	HLA-DPA1	Coding
TC6_cox_hap2000089.hg.1	-1.2	HCG23	Coding
TC6_dbb_hap3000082.hg.1	-1.2	HCG23	Coding
TC6_dbb_hap3000188.hg.1	-1.2	HLA-DPA1	Coding
TC6_mcf_hap5000177.hg.1	-1.2	HLA-DPA1	Coding
TC6_ssto_hap7000172.hg.1	-1.2	HLA-DPA1	Coding
TC0Y000032.hg.1	-1.21	TTTY12	Coding
TC18000702.hg.1	-1.21		NonCoding
TC16000211.hg.1	-1.21	SYT17	Coding
TC14000686.hg.1	-1.21	SNORD114-9	Coding
TC01005746.hg.1	-1.21		NonCoding
TC05000771.hg.1	-1.21	AC008781.7	Coding
TC02002397.hg.1	-1.21		Coding
TC05002226.hg.1	-1.21		NonCoding
TC06000570.hg.1	-1.21	LINC01276	Coding
TC06003045.hg.1	-1.21		NonCoding
TC08002138.hg.1	-1.21		NonCoding
TC09000153.hg.1	-1.21	TRBV25OR9-2	Coding
TC09002383.hg.1	-1.21		NonCoding
TC0Y000247.hg.1	-1.21		NonCoding
TC13000870.hg.1	-1.21	MYO16-AS1	Coding
TC16000669.hg.1	-1.21	FLJ30679	Coding
TC17001044.hg.1	-1.21		Coding
TC12002974.hg.1	-1.22		NonCoding
TC16001507.hg.1	-1.22		NonCoding
TC0X001450.hg.1	-1.22	MIR892C	Coding
TC08002527.hg.1	-1.22		NonCoding
TC02003802.hg.1	-1.22		NonCoding
TC03003102.hg.1	-1.22		NonCoding
TC14001112.hg.1	-1.22		Coding
TC05002935.hg.1	-1.22		NonCoding
TC08000428.hg.1	-1.22	RP11-579E24.2	Coding
TC09000079.hg.1	-1.22		Coding
TC10000683.hg.1	-1.22	RP11-35J23.1	Coding
TC09002357.hg.1	-1.22		NonCoding
TC01004433.hg.1	-1.22		NonCoding
TC01005457.hg.1	-1.22		NonCoding
TC02000045.hg.1	-1.22	RP11-734K21.4	Coding
TC02003216.hg.1	-1.22		NonCoding
TC06001647.hg.1	-1.22		Coding
TC06002399.hg.1	-1.22		NonCoding
TC06003177.hg.1	-1.22		NonCoding
TC07000163.hg.1	-1.22	LOC100506289	Coding
TC07002463.hg.1	-1.22		NonCoding
TC08000929.hg.1	-1.22		Coding
TC08001009.hg.1	-1.22	RP11-13N12.1	Coding
TC0X000680.hg.1	-1.22	RP11-364B14.1	Coding
TC0X000908.hg.1	-1.22	MIR23C	Coding
TC10000737.hg.1	-1.22	RP11-107I14.2	Coding
TC11002524.hg.1	-1.22		NonCoding
TC12002994.hg.1	-1.22		NonCoding
TC14000753.hg.1	-1.22	MIR323B	Coding
TC17001246.hg.1	-1.22		Coding
TC19002371.hg.1	-1.22		NonCoding
TC15002814.hg.1	-1.23	GATM	Coding
TC02003374.hg.1	-1.23		NonCoding
TC16002032.hg.1	-1.23	HBZ	Coding
TC09001431.hg.1	-1.23	OR13C5	Coding
TC06002114.hg.1	-1.23	STX7	Coding
TC04002642.hg.1	-1.23		NonCoding
TC12003307.hg.1	-1.23	C12orf55	Coding
TC01001178.hg.1	-1.23	PLEKHO1	Coding
TC01001930.hg.1	-1.23	SLC35F3	Coding
TC03002325.hg.1	-1.23		NonCoding
TC04001468.hg.1	-1.23		Coding
TC04002814.hg.1	-1.23		NonCoding
TC06003231.hg.1	-1.23		NonCoding
TC08002343.hg.1	-1.23		NonCoding
TC0X000685.hg.1	-1.23	RP11-298A8.2	Coding
TC0X001981.hg.1	-1.23		NonCoding
TC0Y000256.hg.1	-1.23		NonCoding
TC10000028.hg.1	-1.23	RP11-195B3.1	Coding
TC11001316.hg.1	-1.23	OR51S1	Coding
TC12003290.hg.1	-1.23	SSPN	Coding
TC13001219.hg.1	-1.23		NonCoding
TC14001227.hg.1	-1.23	LOC100128233	Coding
TC15001422.hg.1	-1.23		Coding
TC16001401.hg.1	-1.23		NonCoding
TC16001994.hg.1	-1.23		NonCoding
TC17002205.hg.1	-1.23		NonCoding
TC17002474.hg.1	-1.23		NonCoding
TC20000212.hg.1	-1.23	RP11-410N8.3	Coding
TC6_dbb_hap3000181.hg.1	-1.23	HLA-DQB1	Coding
TC02004666.hg.1	-1.24		NonCoding
TC05000173.hg.1	-1.24	LOC101929745	Coding
TC10002272.hg.1	-1.24		NonCoding
TC0X002189.hg.1	-1.24		NonCoding
TC01003386.hg.1	-1.24	OR10J3	Coding
TC01003403.hg.1	-1.24	SLAMF6	Coding
TC02002056.hg.1	-1.24		Coding
TC03003265.hg.1	-1.24		NonCoding
TC04002826.hg.1	-1.24		NonCoding
TC06000760.hg.1	-1.24	RP1-92C4.2	Coding
TC08000589.hg.1	-1.24		Coding
TC0X001178.hg.1	-1.24	ZCCHC5	Coding
TC11000070.hg.1	-1.24		Coding
TC12002547.hg.1	-1.24		NonCoding
TC12002603.hg.1	-1.24		NonCoding
TC13001034.hg.1	-1.24		NonCoding
TC14001482.hg.1	-1.24		Coding
TC21000551.hg.1	-1.24	AP001471.1	Coding
TC17002714.hg.1	-1.25		NonCoding
TC09002646.hg.1	-1.25		NonCoding
TC08001419.hg.1	-1.25	RP11-587H10.2	Coding
TC02002599.hg.1	-1.25	AC008174.3	Coding
TC01003375.hg.1	-1.25	OR6Y1	Coding
TC06002860.hg.1	-1.25		NonCoding
TC01005483.hg.1	-1.25		NonCoding
TC05002641.hg.1	-1.25		NonCoding
TC06001862.hg.1	-1.25	MIR30A	Coding
TC06002760.hg.1	-1.25		NonCoding
TC10002746.hg.1	-1.25		NonCoding
TC11002956.hg.1	-1.25		NonCoding
TC12002257.hg.1	-1.25		NonCoding
TC13000767.hg.1	-1.25	LINC00375	Coding
TC14000363.hg.1	-1.25	LOC101927729	Coding
TC16001463.hg.1	-1.25		NonCoding
TC17001836.hg.1	-1.25	AC005152.3	Coding
TC18000231.hg.1	-1.25	SERPINB2	Coding
TC18000348.hg.1	-1.25		Coding
TC20000696.hg.1	-1.25	LINC00261	Coding
TC6_cox_hap2000212.hg.1	-1.25		NonCoding
TC6_dbb_hap3000197.hg.1	-1.25		NonCoding
TC03002049.hg.1	-1.26	FLJ46066	Coding
TC01001580.hg.1	-1.26	RP11-317P15.3	Coding
TC03001238.hg.1	-1.26	UBE2E1-AS1	Coding
TC01003384.hg.1	-1.26		Coding
TC02001226.hg.1	-1.26	AC007879.4	Coding
TC11000837.hg.1	-1.26	THRSP	Coding
TC14001229.hg.1	-1.26	MIR4708	Coding
TC01000308.hg.1	-1.26	LOC284632	Coding
TC08002560.hg.1	-1.26		NonCoding
TC16000117.hg.1	-1.26	OR1F1	Coding
TC01000425.hg.1	-1.26	FAM167B	Coding
TC01003370.hg.1	-1.26	RP11-404O13.5	Coding
TC06003224.hg.1	-1.26		NonCoding
TC14002006.hg.1	-1.26		NonCoding
TC21000993.hg.1	-1.26		NonCoding
TC22000206.hg.1	-1.26	RP1-102K2.6	Coding
TC08001131.hg.1	-1.27	RP11-150O12.6	Coding
TC02004785.hg.1	-1.27		NonCoding
TC14000038.hg.1	-1.27	OR4K5	Coding
TC02003192.hg.1	-1.27		NonCoding
TC01001922.hg.1	-1.27		Coding
TC20000585.hg.1	-1.27	RP11-307O10.1	Coding
TC10000505.hg.1	-1.27		Coding
TC07001253.hg.1	-1.27	AC004691.5	Coding
TC09002212.hg.1	-1.27		NonCoding
TC10000991.hg.1	-1.27	RP11-445P17.8	Coding
TC10002355.hg.1	-1.27		NonCoding
TC14001448.hg.1	-1.27		Coding
TC14001611.hg.1	-1.27		NonCoding
TC18000924.hg.1	-1.27		NonCoding
TC11000366.hg.1	-1.28	MIR129-2	Coding
TC04000219.hg.1	-1.28	RP11-213G21.1	Coding
TC05002039.hg.1	-1.28	CTB-178M22.2	Coding
TC01003003.hg.1	-1.28	LOC643441	Coding
TC02002562.hg.1	-1.28	AC079305.11	Coding
TC05002259.hg.1	-1.28		NonCoding
TC06000643.hg.1	-1.28	LOC101927020	Coding
TC08000223.hg.1	-1.28	RP11-662B19.2	Coding
TC11002969.hg.1	-1.28		NonCoding
TC12002252.hg.1	-1.28		NonCoding
TC6_mcf_hap5000186.hg.1	-1.28		NonCoding
TC06001887.hg.1	-1.29	RNU6-155P	Coding
TC01004915.hg.1	-1.29		NonCoding
TC16001880.hg.1	-1.29		NonCoding
TC14001473.hg.1	-1.29	MIR3173	Coding
TC05002717.hg.1	-1.29		NonCoding
TC03001720.hg.1	-1.29	HEG1	Coding
TC05000205.hg.1	-1.29	RP11-53O19.2	Coding
TC06002306.hg.1	-1.29	SFT2D1	Coding
TC10002718.hg.1	-1.29		NonCoding
TC12002019.hg.1	-1.29		Coding
TC20001059.hg.1	-1.29		NonCoding
TC22000108.hg.1	-1.29	IGLV5-37	Coding
TC22000287.hg.1	-1.29		Coding
TC02001314.hg.1	-1.3	WNT10A	Coding
TC05001219.hg.1	-1.3	CTD-2061E9.1	Coding
TC04000138.hg.1	-1.3	AC006296.2	Coding
TC0X000280.hg.1	-1.3	MIR188	Coding
TC6_ssto_hap7000177.hg.1	-1.3		NonCoding
TC06000025.hg.1	-1.31		Coding
TC13000814.hg.1	-1.31	LINC00456	Coding
TC02002233.hg.1	-1.31	LOC100499194	Coding
TC04001315.hg.1	-1.31	RP11-359D14.3	Coding
TC05002069.hg.1	-1.31		Coding
TC0X001579.hg.1	-1.31		NonCoding
TC11001209.hg.1	-1.31		Coding
TC17000650.hg.1	-1.31	RP11-304F15.4	Coding
TC18000254.hg.1	-1.31	FLJ44313	Coding
TC20001545.hg.1	-1.31		NonCoding
TC12003014.hg.1	-1.32		NonCoding
TC02004148.hg.1	-1.32		NonCoding
TC13000545.hg.1	-1.32		Coding
TC13000546.hg.1	-1.32		Coding
TC03003070.hg.1	-1.32		NonCoding
TC22000651.hg.1	-1.32		Coding
TC02002963.hg.1	-1.32	AC093642.6	Coding
TC0X002110.hg.1	-1.32		NonCoding
TC11003331.hg.1	-1.32		NonCoding
TC09002474.hg.1	-1.33		NonCoding
TC08000312.hg.1	-1.33	CTA-392C11.2	Coding
TC07002116.hg.1	-1.33		NonCoding
TC11002269.hg.1	-1.33	EXPH5	Coding
TC01001590.hg.1	-1.34	RP11-382D12.1	Coding
TC09001409.hg.1	-1.34	RP11-92C4.3	Coding
TC12002527.hg.1	-1.34		NonCoding
TC01004618.hg.1	-1.34		NonCoding
TC06000649.hg.1	-1.34	LOC101927082	Coding
TC21000516.hg.1	-1.34	ICOSLG	Coding
TC08001846.hg.1	-1.35		NonCoding
TC09000452.hg.1	-1.35	LOC101928014	Coding
TC13001607.hg.1	-1.35		NonCoding
TC20001441.hg.1	-1.35		NonCoding
TC06002293.hg.1	-1.36	RP1-155D22.1	Coding
TC05002213.hg.1	-1.36		NonCoding
TC08000242.hg.1	-1.36	CTD-2373N4.5	Coding
TC0X001969.hg.1	-1.36		NonCoding
TC20000750.hg.1	-1.36	DEFB121	Coding
TC21001073.hg.1	-1.37	KRTAP10-11	Coding
TC14001306.hg.1	-1.37		Coding
TC10002057.hg.1	-1.37		NonCoding
TC22000571.hg.1	-1.37		Coding
TC09002631.hg.1	-1.38		NonCoding
TC07002020.hg.1	-1.38		Coding
TC11002570.hg.1	-1.38		NonCoding
TC15000433.hg.1	-1.38	TEX9	Coding
TC01004336.hg.1	-1.38		NonCoding
TC02000555.hg.1	-1.38	IGKV2D-24	Coding
TC03002217.hg.1	-1.38		NonCoding
TC13000445.hg.1	-1.38		Coding
TC14000743.hg.1	-1.38	MIR487B	Coding
TC10001266.hg.1	-1.39	RP11-534L6.2	Coding
TC15000523.hg.1	-1.39		Coding
TC14001400.hg.1	-1.39		Coding
TC17002005.hg.1	-1.39		NonCoding
TC09001260.hg.1	-1.4		Coding
TC02004585.hg.1	-1.4		NonCoding
TC05000055.hg.1	-1.4	ADCY2	Coding
TC03002577.hg.1	-1.4		NonCoding
TC10002750.hg.1	-1.4		NonCoding
TC11002551.hg.1	-1.4		NonCoding
TC10000548.hg.1	-1.41		Coding
TC02002828.hg.1	-1.41	MIR4439	Coding
TC11000195.hg.1	-1.41		Coding
TC20001232.hg.1	-1.41		NonCoding
TC01000787.hg.1	-1.42	RNA5SP20	Coding
TC04000220.hg.1	-1.42	RP11-213G21.2	Coding
TC15001394.hg.1	-1.42		Coding
TC08001395.hg.1	-1.43	DCAF4L2	Coding
TC21000585.hg.1	-1.43		NonCoding
TC08001841.hg.1	-1.44		NonCoding
TC10000932.hg.1	-1.44		Coding
TC19001102.hg.1	-1.45	TNFSF14	Coding
TC16001411.hg.1	-1.45		NonCoding
TC21000473.hg.1	-1.45	AP006748.1	Coding
TC06000152.hg.1	-1.47	RNY5P5	Coding
TC06000463.hg.1	-1.47		Coding
TC05001263.hg.1	-1.48	CTD-2113L7.1	Coding
TC11001129.hg.1	-1.48	OR10G4	Coding
TC09002328.hg.1	-1.49		NonCoding
TC01006070.hg.1	-1.5		NonCoding
TC02003366.hg.1	-1.5		NonCoding
TC03003033.hg.1	-1.51		NonCoding
TC16000158.hg.1	-1.51	CIITA	Coding
TC01001737.hg.1	-1.52	CR2	Coding
TC01004351.hg.1	-1.52		NonCoding
TC06002190.hg.1	-1.52	HYMAI	Coding
TC05000657.hg.1	-1.53	TCF7	Coding
TC18000653.hg.1	-1.54		NonCoding
TC01002629.hg.1	-1.55		Coding
TC0X001449.hg.1	-1.57		Coding
TC13001026.hg.1	-1.58		NonCoding
TC05002909.hg.1	-1.58		NonCoding
TC06001226.hg.1	-1.6	TUBB2A	Coding
TC18000099.hg.1	-1.6	CABLES1	Coding
TC19002299.hg.1	-1.62		NonCoding
TC17000423.hg.1	-1.68	CCL4L1	Coding
TC04000416.hg.1	-1.75	PARM1	Coding
TC15000900.hg.1	-1.76		Coding
TC04002072.hg.1	-1.82		NonCoding
TC0X000051.hg.1	-1.84	TLR7	Coding
TC05002628.hg.1	-1.86		NonCoding
TC15000989.hg.1	-1.92		Coding
TC17000416.hg.1	-1.97	CCL4L1	Coding
TC09001541.hg.1	-2.08	TRAF1	Coding
TC04000120.hg.1	-2.29		Coding
TC12001180.hg.1	-4.78	AICDA	Coding
TC12002739.hg.1	-4.86		NonCoding
