# Supplementary material for: Proteomics and transcriptomics analyses of ataxia telangiectasia cells treated with Dexamethasone
Source: PLoS One. 2018 Apr 2;13(4):e0195388. doi: 10.1371/journal.pone.0195388 (PMC5880408; doi:10.1371/journal.pone.0195388)
Supplement: S4 Supplementary File — Gene symbols, nodes, paths in networks, biological pathways and molecular functions for samples WT238 and AT129RM are reported. (XLSX) [file pone.0195388.s008.xlsx]

## Sheet: WT238 gene symbol
Gene_SYmbol
AC004066.3
AC007463.2
AC009110.1
AC010982.2
AC013448.1
AC013463.2
AC022431.3
AC068580.5
AC073218.3
AC079610.1
AC097467.2
AC104781.1
AC135178.7
ACACA
ACTN4
ADAP2
AF124730.4
AF131217.1
AGL
ALX3
AMY2A
ANKRD18DP
AP000472.3
AP001056.1
AP001471.1
AP2A1
AP3D1
AP3S1
ARHGAP18
ARL14
ATAD2B
BAG6
BAHD1
BAZ1A
BCORP1
BPIFA4P
BRD7P3
C12orf77
C17orf59
C19orf18
C1orf146
C6orf141
C6orf38
C8orf87
C9orf62
CABP1
CASP12
CCKAR
CCND2-AS1
CCNL2
CD300LD
CES1P1
CHI3L2
CHMP1B2P
CHPT1
CPLX4
CSNK2A2
CT83
CTB-77H17.1
CTC-348L5.1
CTC-430J12.2
CTD-2113L7.1
CTD-2134P3.1
CTD-2193P3.2
CTD-3179P9.1
CTSL
CXCR4
CYP17A1-AS1
DCP1A
DDX6
DHX30
DLGAP4
DOK3
DUXA
DYRK2
EGR2
ERAP2
EVL
FABP3
FAM182A
FAM223B
FAM25A
FANCC
FCHSD2
FFAR3
FGF6
FLJ11292
FLJ27354
FLJ42393
FLJ44635
FLJ45743
FRMD6-AS2
FSTL5
FUT4
FZD8
Gene Symbol
GFY
GNG13
GPR128
GPR139
GPR55
HAO2-IT1
HCFC1
HCG25
HDLBP
HEG1
HIGD1B
HMGN1P37
HRH1
HSD17B1
HSP90AB2P
HSPB1
IGLL3P
IL15RA
IPO7
JAM3
KCNA4
KCNJ8
KHSRP
KIF1B
KIF2B
KRTAP26-1
LCK
LCP1
LHX8
LIG3
LINC00051
LINC00272
LINC00648
LINC00710
LINC00984
LINC01299
LINC01422
LINGO3
LOC100128239
LOC100129138
LOC100287413
LOC100287632
LOC100287834
LOC100506603
LOC100506682
LOC101060615
LOC101927324
LOC101927495
LOC101927870
LOC101927929
LOC101928054
LOC101928069
LOC101928098
LOC101928211
LOC101928277
LOC101928809
LOC101928940
LOC101928943
LOC101929109
LOC101929610
LOC101930011
LOC154872
LOC339666
LOC399886
LOC401040
LOC401320
LOC401557
LOC440910
LOC494127
LPAL2
LRWD1
LYPD8
LYZL6
MAFG
MAGI1
MAPK13
MCL1
MED24
MEI1
METTL24
MGC32805
MIR1197
MIR130A
MIR3936
MIR570
MIR596
MLLT11
MPEG1
MSH4
MTHFR
MYO5A
NAB2
NAMPTL
NAV2
NBEAL2
NCKAP5-IT1
NFATC2
NOC2L
NOTCH1
NPEPPS
NUP98
OR1E2
OR2M7
OR4K17
OR52N1
OR6C65
OR6Q1
OR8K5
OR9I1
OVCH2
PAXIP1-AS1
PCDHB12
PCDHB2
PDAP1
PEAK1
PLAGL1
PLCB1-IT1
PLS1-AS1
PPAN-P2RY11
PRB1
PRB2
PRICKLE1
PRLR
PTBP1
PVRL1
RAB1B
RALGAPA2
RALGAPB
RASSF8
RCAN3
RGS20
RGS9BP
RN7SKP283
RN7SKP31
RNA5SP109
RNA5SP294
RNA5SP36
RNA5SP487
RNA5SP68
RND2
RNF157-AS1
RNF180
RNU2-19P
RNU2-33P
RNU4-12P
RNU4-36P
RNU4-77P
RNU6-1057P
RNU6-1245P
RNU6-1272P
RNU6-1294P
RNU6-1302P
RNU6-351P
RNU6-376P
RNU6-403P
RNU6-555P
RNU6-599P
RNU6-601P
RNU6-639P
RNU6-700P
RNU6-719P
RNU6-800P
RNU6-855P
RNU6-897P
RNU6-998P
RNU7-170P
RNU7-40P
RNU7-61P
RNY4P2
RP11-10N23.2
RP11-114L10.2
RP11-128I7.1
RP11-1379J22.5
RP11-150O12.6
RP11-175E9.1
RP1-117O3.2
RP11-181B11.1
RP11-231L11.3
RP11-239E10.2
RP11-267L5.1
RP11-284A20.1
RP11-285A18.2
RP11-299D14.2
RP11-316M21.7
RP11-35J23.1
RP11-388G22.1
RP11-38J22.1
RP11-418B12.1
RP11-432J24.5
RP11-43A14.1
RP11-460I13.2
RP11-467D18.2
RP11-474I16.8
RP11-478H13.1
RP11-490O24.2
RP11-493K23.4
RP11-495P10.8
RP11-534L6.2
RP11-545A16.1
RP11-57H12.2
RP11-706C16.5
RP11-71E19.2
RP11-91A18.4
RP1-261G23.5
RP1-86D1.3
RP3-340N1.2
RP3-445N2.1
RP5-1178H5.2
RPL22P19
RPRD2
RPS11P6
SAMD4B
SGK223
SLC10A2
SLC48A1
SLMO1
SMAD1
SMAD1-AS1
SMC6
SMIM3
SNORD114-15
SNORD114-25
SNORD115-3
SNORD115-31
SNORD14B
SNRK
SNTB1
SNX27
SPAG4
SUMO1P1
SUPT16H
TAAR6
TAT
TBC1D24
TBC1D2B
TBL1XR1-AS1
TFIP11
TFRC
TMEM47
TMSB4X
TPP2
TRAV20
TRBV7-1
TRIM64B
TSC22D1-AS1
TSC22D3
TSSK3
TTC39C
TTI1
UBASH3B
UBE2Q2L
UBQLN3
UGDH-AS1
USP7
VARS
VN1R1
VPS53
WARS
WFDC12
WFDC21P
XXyac-YX60D10.1
ZC3H4
ZDHHC14
ZFP36L1
ZNF587
ZNF836

## Sheet: WT238 nodes
Module	Nodes in Module	Node Percentage	Samples in Module	Sample Percentage	Node List
0	10	0.2857	0	NaN	FZD8,GNG13,OR1E2,OR2M7,OR4K17,OR52N1,OR6C65,OR6Q1,OR8K5,OR9I1
1	7	0.2	0	NaN	CSNK2A2,EGR2,HCFC1,MAPK13,NAB2,NFATC2,NOTCH1
2	3	0.0857	0	NaN	DCP1A,DDX6,ZFP36L1
3	3	0.0857	0	NaN	ACTN4,JAM3,MAGI1
4	2	0.0571	0	NaN	CXCR4,LCK
5	2	0.0571	0	NaN	AP3D1,AP3S1
6	2	0.0571	0	NaN	LIG3,USP7
7	2	0.0571	0	NaN	RALGAPA2,RALGAPB
8	2	0.0571	0	NaN	PCDHB12,PCDHB2
9	2	0.0571	0	NaN	KIF2B,NUP98

## Sheet: WT238 paths in nodes
Module	GeneSet	RatioOfProteinInGeneSet	NumberOfProteinInGeneSet	ProteinFromModule	P-value	FDR	Nodes
0	Olfactory transduction(K)	0.0406	415	9	2.9099e-12	8.7297e-11	OR2M7,OR8K5,OR9I1,OR52N1,OR1E2,OR4K17,GNG13,OR6C65,OR6Q1
0	GPCR downstream signaling(R)	0.0882	901	8	1.4025e-07	2.1037e-06	OR2M7,OR8K5,OR9I1,OR52N1,OR1E2,OR4K17,OR6C65,OR6Q1
1	Calcineurin-regulated NFAT-dependent transcription in lymphocytes(N)	0.0045	46	2	0.00030066	0.0179	EGR2,NFATC2
1	B cell activation(P)	0.0058	59	2	0.00049294	0.0179	MAPK13,NFATC2
1	VEGF signaling pathway(K)	0.006	61	2	0.00052665	0.0179	MAPK13,NFATC2
1	T cell receptor signaling pathway(K)	0.0102	104	2	0.0015137	0.0384	MAPK13,NFATC2
1	Axon guidance mediated by netrin(P)	0.0004	4	1	0.0023476	0.0384	NFATC2
1	Osteoclast differentiation(K)	0.0128	131	2	0.0023847	0.0384	MAPK13,NFATC2
1	Wnt signaling pathway(K)	0.0138	141	2	0.0027554	0.0384	CSNK2A2,NFATC2
1	Hepatitis B(K)	0.0143	146	2	0.0029504	0.0384	EGR2,NFATC2
1	proteolysis and signaling pathway of notch(B)	0.0006	6	1	0.0035197	0.0387	NOTCH1
1	Herpes simplex infection(K)	0.018	184	2	0.0046396	0.0421	CSNK2A2,HCFC1
1	Epstein-Barr virus infection(K)	0.0196	200	2	0.0054585	0.0421	CSNK2A2,MAPK13
1	DSCAM interactions(R)	0.0011	11	1	0.006445	0.0421	MAPK13
1	Signaling mediated by p38-gamma and p38-delta(N)	0.0011	11	1	0.006445	0.0421	MAPK13
1	HTLV-I infection(K)	0.0253	258	2	0.0089457	0.0421	EGR2,NFATC2
1	Wnt signaling pathway(P)	0.0262	268	2	0.0096272	0.0421	CSNK2A2,NFATC2
1	Notch signaling pathway(P)	0.0021	21	1	0.0123	0.0421	NOTCH1
1	p53 pathway feedback loops 2(P)	0.0023	24	1	0.014	0.0421	MAPK13
1	Calcium signaling in the CD4+ TCR pathway(N)	0.0026	27	1	0.0158	0.0421	NFATC2
1	Dorso-ventral axis formation(K)	0.0026	27	1	0.0158	0.0421	NOTCH1
1	Regulation of beta-cell development(R)	0.0029	30	1	0.0175	0.0421	NOTCH1
1	Noncanonical Wnt signaling pathway(N)	0.0031	32	1	0.0187	0.0421	NFATC2
1	Prion diseases(K)	0.0034	35	1	0.0204	0.0421	NOTCH1
1	Validated transcriptional targets of AP1 family members Fra1 and Fra2(N)	0.0036	37	1	0.0215	0.0421	NFATC2
1	Pre-NOTCH Expression and Processing(R)	0.0037	38	1	0.0221	0.0421	NOTCH1
1	Oxidative stress response(P)	0.0039	40	1	0.0233	0.0421	MAPK13
1	Presenilin action in Notch and Wnt signaling(N)	0.0044	45	1	0.0261	0.0421	NOTCH1
1	Validated transcriptional targets of deltaNp63 isoforms(N)	0.0045	46	1	0.0267	0.0421	NOTCH1
1	Notch-mediated HES/HEY network(N)	0.0046	47	1	0.0273	0.0421	NOTCH1
1	Notch signaling pathway(K)	0.0047	48	1	0.0279	0.0421	NOTCH1
1	Mitochondrial biogenesis(R)	0.0048	49	1	0.0284	0.0421	HCFC1
1	Validated transcriptional targets of TAp63 isoforms(N)	0.0049	50	1	0.029	0.0421	EGR2
1	Amyotrophic lateral sclerosis (ALS)(K)	0.005	51	1	0.0296	0.0421	MAPK13
1	Notch signaling pathway(N)	0.0051	52	1	0.0302	0.0421	NOTCH1
1	Role of Calcineurin-dependent NFAT signaling in lymphocytes(N)	0.0051	52	1	0.0302	0.0421	NFATC2
1	mapkinase signaling pathway(B)	0.0053	54	1	0.0313	0.0421	MAPK13
1	NOD-like receptor signaling pathway(K)	0.0056	57	1	0.033	0.0421	MAPK13
1	Alzheimer disease-amyloid secretase pathway(P)	0.0058	59	1	0.0342	0.0421	MAPK13
1	Signaling by NOTCH1(R)	0.0058	59	1	0.0342	0.0421	NOTCH1
1	Fc-epsilon receptor I signaling in mast cells(N)	0.0061	62	1	0.0359	0.0421	NFATC2
1	Ras Pathway(P)	0.0062	63	1	0.0364	0.0421	MAPK13
1	Downstream signaling in na&#xef;ve CD8+ T cells(N)	0.0063	64	1	0.037	0.0421	NFATC2
1	IL4-mediated signaling events(N)	0.0063	64	1	0.037	0.0421	EGR2
1	Shigellosis(K)	0.0064	65	1	0.0376	0.0421	MAPK13
1	Angiogenesis(P)	0.0065	66	1	0.0382	0.0421	NOTCH1
1	Activation of anterior HOX genes in hindbrain development during early embryogenesis(R)	0.0065	66	1	0.0382	0.0421	EGR2
1	Fc epsilon RI signaling pathway(K)	0.0066	67	1	0.0387	0.0421	MAPK13
1	Epithelial cell signaling in Helicobacter pylori infection(K)	0.0067	68	1	0.0393	0.0421	MAPK13
1	AP-1 transcription factor network(N)	0.0069	70	1	0.0404	0.0421	NFATC2
1	RIG-I-like receptor signaling pathway(K)	0.0069	70	1	0.0404	0.0421	MAPK13
1	Leishmaniasis(K)	0.007	72	1	0.0416	0.0421	MAPK13
1	B cell receptor signaling pathway(K)	0.007	72	1	0.0416	0.0421	NFATC2
1	Prolactin signaling pathway(K)	0.007	72	1	0.0416	0.0421	MAPK13
1	Adherens junction(K)	0.0071	73	1	0.0421	0.0421	CSNK2A2
1	Pertussis(K)	0.0073	75	1	0.0433	0.0433	MAPK13
1	L1CAM interactions(R)	0.0077	79	1	0.0455	0.0455	CSNK2A2
1	Transcriptional regulation of white adipocyte differentiation(R)	0.0077	79	1	0.0455	0.0455	EGR2
1	TGF-beta signaling pathway(P)	0.0078	80	1	0.0461	0.0461	MAPK13
1	T cell activation(P)	0.0079	81	1	0.0467	0.0467	NFATC2
1	EGF receptor signaling pathway(P)	0.008	82	1	0.0472	0.0472	MAPK13
1	Ribosome biogenesis in eukaryotes(K)	0.0082	84	1	0.0483	0.0483	CSNK2A2
1	Salmonella infection(K)	0.0084	86	1	0.0495	0.0495	MAPK13
2	Deadenylation-dependent mRNA decay(R)	0.0048	49	2	6.8836e-05	0.00021153	DCP1A,DDX6
2	RNA degradation(K)	0.0075	77	2	0.00016967	0.00021153	DCP1A,DDX6
2	Regulation of mRNA stability by proteins that bind AU-rich elements(R)	0.0084	86	2	0.00021153	0.00021153	ZFP36L1,DCP1A
2	Validated targets of C-MYC transcriptional repression(N)	0.0058	59	1	0.0172	0.0172	ZFP36L1
2	Regulation of nuclear SMAD2/3 signaling(N)	0.0075	77	1	0.0224	0.0224	DCP1A
3	Tight junction(K)	0.0135	138	3	2.467e-06	5.9209e-05	MAGI1,ACTN4,JAM3
3	Leukocyte transendothelial migration(K)	0.0116	118	2	0.00039739	0.0047687	ACTN4,JAM3
3	ucalpain and friends in cell spread(B)	0.0015	15	1	0.0043997	0.0242	ACTN4
3	Nephrin interactions(R)	0.0022	22	1	0.0064484	0.0242	ACTN4
3	Beta2 integrin cell surface interactions(N)	0.0028	29	1	0.0084944	0.0242	JAM3
3	erk and pi-3 kinase are necessary for collagen binding in corneal epithelia(B)	0.003	31	1	0.0090784	0.0242	ACTN4
3	amb2 Integrin signaling(N)	0.003	31	1	0.0090784	0.0242	JAM3
3	integrin signaling pathway(B)	0.0032	33	1	0.0096622	0.0242	ACTN4
3	Signaling events mediated by focal adhesion kinase(N)	0.006	61	1	0.0178	0.0242	ACTN4
3	Epithelial cell signaling in Helicobacter pylori infection(K)	0.0067	68	1	0.0198	0.0242	JAM3
3	Adherens junction(K)	0.0071	73	1	0.0213	0.0242	ACTN4
3	Arrhythmogenic right ventricular cardiomyopathy (ARVC)(K)	0.0072	74	1	0.0216	0.0242	ACTN4
3	Response to elevated platelet cytosolic Ca2+(R)	0.0081	83	1	0.0242	0.0242	ACTN4
3	Cell surface interactions at the vascular wall(R)	0.0098	100	1	0.0291	0.0291	JAM3
3	Amoebiasis(K)	0.0106	108	1	0.0314	0.0314	ACTN4
3	PDGFR-beta signaling pathway(N)	0.0117	120	1	0.0348	0.0348	ACTN4
3	Systemic lupus erythematosus(K)	0.0131	134	1	0.0388	0.0388	ACTN4
3	Cell adhesion molecules (CAMs)(K)	0.0139	142	1	0.0411	0.0411	JAM3
3	Integrin signalling pathway(P)	0.0155	158	1	0.0457	0.0457	ACTN4
4	CXCR4-mediated signaling events(N)	0.0078	80	2	6.1358e-05	0.0039883	CXCR4,LCK
4	hiv-1 defeats host-mediated resistance by cem15(B)	0.0003	3	1	0.0005874	0.0129	CXCR4
4	pertussis toxin-insensitive ccr5 signaling in macrophage(B)	0.0009	9	1	0.0017617	0.0129	CXCR4
4	cxcr4 signaling pathway(B)	0.0011	11	1	0.002153	0.0129	CXCR4
4	Atypical NF-kappaB pathway(N)	0.0014	14	1	0.0027397	0.0129	LCK
4	Ephrin B reverse signaling(N)	0.0023	24	1	0.0046944	0.0129	LCK
4	Glypican 1 network(N)	0.0024	25	1	0.0048897	0.0129	LCK
4	S1P3 pathway(N)	0.0024	25	1	0.0048897	0.0129	CXCR4
4	activation of camp-dependent protein kinase pka(B)	0.0025	26	1	0.0050851	0.0129	CXCR4
4	ÃŸ-arrestins in gpcr desensitization(B)	0.0025	26	1	0.0050851	0.0129	CXCR4
4	IL2 signaling events mediated by STAT5(N)	0.0027	28	1	0.0054757	0.0129	LCK
4	role of ÃŸ-arrestins in the activation and targeting of map kinases(B)	0.0027	28	1	0.0054757	0.0129	CXCR4
4	Alpha-synuclein signaling(N)	0.0029	30	1	0.0058662	0.0129	LCK
4	EPHA forward signaling(N)	0.003	31	1	0.0060615	0.0129	LCK
4	Regulation of p38-alpha and p38-beta(N)	0.003	31	1	0.0060615	0.0129	LCK
4	Syndecan-4-mediated signaling events(N)	0.0031	32	1	0.0062567	0.0129	CXCR4
4	roles of ÃŸ arrestin dependent recruitment of src kinases in gpcr signaling(B)	0.0031	32	1	0.0062567	0.0129	CXCR4
4	IL2 signaling events mediated by PI3K(N)	0.0034	35	1	0.0068423	0.0129	LCK
4	chrebp regulation by carbohydrates and camp(B)	0.0035	36	1	0.0070374	0.0129	CXCR4
4	Primary immunodeficiency(K)	0.0035	36	1	0.0070374	0.0129	LCK
4	Class I PI3K signaling events(N)	0.0037	38	1	0.0074277	0.0129	LCK
4	activation of csk by camp-dependent protein kinase inhibits signaling through the t cell receptor(B)	0.004	41	1	0.0080129	0.0129	CXCR4
4	ion channels and their functional role in vascular endothelium(B)	0.0041	42	1	0.0082079	0.0129	CXCR4
4	Intestinal immune network for IgA production(K)	0.0046	47	1	0.0091828	0.0129	CXCR4
4	GPVI-mediated activation cascade(R)	0.0048	49	1	0.0095726	0.0129	LCK
4	SHP2 signaling(N)	0.005	51	1	0.0099623	0.0129	LCK
4	Signaling events mediated by PTP1B(N)	0.0051	52	1	0.0102	0.0129	LCK
4	IL2-mediated signaling events(N)	0.0053	54	1	0.0105	0.0129	LCK
4	Thromboxane A2 receptor signaling(N)	0.0053	54	1	0.0105	0.0129	LCK
4	TCR signaling in na&#xef;ve CD8+ T cells(N)	0.0053	54	1	0.0105	0.0129	LCK
4	IL12-mediated signaling events(N)	0.006	61	1	0.0119	0.0129	LCK
4	Costimulation by the CD28 family(R)	0.0062	63	1	0.0123	0.0129	LCK
4	HIF-1-alpha transcription factor network(N)	0.0065	66	1	0.0129	0.0129	CXCR4
4	TCR signaling in na&#xef;ve CD4+ T cells(N)	0.0066	67	1	0.0131	0.0131	LCK
4	T cell activation(P)	0.0079	81	1	0.0158	0.0158	LCK
4	NF-kappa B signaling pathway(K)	0.0089	91	1	0.0177	0.0177	LCK
4	PIP3 activates AKT signaling(R)	0.0093	95	1	0.0185	0.0185	LCK
4	Cell surface interactions at the vascular wall(R)	0.0098	100	1	0.0195	0.0195	LCK
4	T cell receptor signaling pathway(K)	0.0102	104	1	0.0203	0.0203	LCK
4	Leukocyte transendothelial migration(K)	0.0116	118	1	0.023	0.023	CXCR4
4	TCR signaling(R)	0.0117	120	1	0.0234	0.0234	LCK
4	PDGFR-beta signaling pathway(N)	0.0117	120	1	0.0234	0.0234	LCK
4	Axon guidance(K)	0.0124	127	1	0.0247	0.0247	CXCR4
4	Osteoclast differentiation(K)	0.0128	131	1	0.0255	0.0255	LCK
4	Natural killer cell mediated cytotoxicity(K)	0.0131	134	1	0.0261	0.0261	LCK
4	Chemokine signaling pathway(K)	0.0183	187	1	0.0363	0.0363	CXCR4
4	HTLV-I infection(K)	0.0253	258	1	0.0499	0.0499	LCK
4	Endocytosis(K)	0.0253	258	1	0.0499	0.0499	CXCR4
5	Lysosome(K)	0.012	123	2	0.00014505	0.00014505	AP3D1,AP3S1
6	Nucleotide Excision Repair(R)	0.01	102	2	9.9746e-05	0.00099746	USP7,LIG3
6	HDR through MMEJ (alt-NHEJ)(R)	0.0009	9	1	0.0017617	0.0088084	LIG3
6	Resolution of Abasic Sites (AP sites)(R)	0.003	31	1	0.0060615	0.0111	LIG3
6	Base excision repair(K)	0.0032	33	1	0.0064519	0.0111	LIG3
6	FoxO family signaling(N)	0.0047	48	1	0.0093777	0.0111	USP7
6	p53 pathway(N)	0.0056	57	1	0.0111	0.0111	USP7
6	FoxO signaling pathway(K)	0.0131	134	1	0.0261	0.0261	USP7
6	Herpes simplex infection(K)	0.018	184	1	0.0357	0.0357	USP7
6	Epstein-Barr virus infection(K)	0.0196	200	1	0.0388	0.0388	USP7
6	Viral carcinogenesis(K)	0.0201	205	1	0.0397	0.0397	USP7
7	Translocation of GLUT4 to the plasma membrane(R)	0.0051	52	2	2.5924e-05	2.5924e-05	RALGAPA2,RALGAPB
8	Cadherin signaling pathway(P)	0.0098	100	2	9.5872e-05	0.00019174	PCDHB2,PCDHB12
8	Wnt signaling pathway(P)	0.0262	268	2	0.00068859	0.00068859	PCDHB2,PCDHB12
9	Mitotic Prometaphase(R)	0.0097	99	2	9.3964e-05	0.0015974	KIF2B,NUP98
9	Mitotic Metaphase and Anaphase(R)	0.016	163	2	0.00025472	0.0020378	KIF2B,NUP98
9	Signaling by Rho GTPases(R)	0.0316	323	2	0.0010002	0.0050011	KIF2B,NUP98
9	Hexose transport(R)	0.0043	44	1	0.0085979	0.0152	NUP98
9	Metabolism of non-coding RNA(R)	0.005	51	1	0.0099623	0.0152	NUP98
9	tRNA processing in the nucleus(R)	0.0055	56	1	0.0109	0.0152	NUP98
9	Mitotic Prophase(R)	0.0065	66	1	0.0129	0.0152	NUP98
9	ISG15 antiviral mechanism(R)	0.0066	67	1	0.0131	0.0152	NUP98
9	Cellular response to heat stress(R)	0.0076	78	1	0.0152	0.0152	NUP98
9	Gene Silencing by RNA(R)	0.0077	79	1	0.0154	0.0154	NUP98
9	MHC class II antigen presentation(R)	0.0087	89	1	0.0174	0.0174	KIF2B
9	SUMOylation(R)	0.0098	100	1	0.0195	0.0195	NUP98
9	Factors involved in megakaryocyte development and platelet production(R)	0.011	112	1	0.0218	0.0218	KIF2B
9	Processing of Capped Intron-Containing Pre-mRNA(R)	0.0165	169	1	0.0328	0.0328	NUP98
9	RNA transport(K)	0.0168	172	1	0.0334	0.0334	NUP98
9	Influenza A(K)	0.0171	175	1	0.034	0.034	NUP98
9	Metabolism of carbohydrates(R)	0.0234	239	1	0.0463	0.0463	NUP98

## Sheet: WT238 paths in network
GeneSet	RatioOfProteinInGeneSet	NumberOfProteinInGeneSet	ProteinFromNetwork	P-value	FDR	Nodes
Olfactory transduction(K)	0.0406	415	9	6.2702e-06	0.0013794	GNG13,OR4K17,OR1E2,OR6C65,OR9I1,OR8K5,OR52N1,OR2M7,OR6Q1
Wnt signaling pathway(P)	0.0262	268	6	0.00023325	0.0257	GNG13,PCDHB12,CSNK2A2,NFATC2,FZD8,PCDHB2
Leukocyte transendothelial migration(K)	0.0116	118	4	0.0006265	0.0457	CXCR4,ACTN4,MAPK13,JAM3

## Sheet: WT238 network BP
GeneSet	RatioOfProteinInGeneSet	NumberOfProteinInGeneSet	ProteinFromNetwork	P-value	FDR	Nodes
detection of chemical stimulus involved in sensory perception of smell	0.0329	395	8	1.4619e-05	0.0018282	OR4K17,OR1E2,OR6C65,OR9I1,OR8K5,OR52N1,OR2M7,OR6Q1
Ral protein signal transduction	0.0002	2	2	1.647e-05	0.0018282	RALGAPB,RALGAPA2
regulation of exocyst localization	0.0002	2	2	1.647e-05	0.0018282	RALGAPB,RALGAPA2
G-protein coupled receptor signaling pathway	0.0614	737	10	3.3671e-05	0.0027947	OR4K17,OR1E2,OR6C65,OR9I1,OR8K5,CXCR4,OR52N1,OR2M7,FZD8,OR6Q1
myelination	0.0022	26	3	6.3216e-05	0.0041723	EGR2,NAB2,JAM3
Schwann cell differentiation	0.0004	5	2	0.00010237	0.0056305	EGR2,NAB2
nuclear-transcribed mRNA catabolic process, deadenylation-dependent decay	0.0038	45	3	0.00031556	0.0148	ZFP36L1,DDX6,DCP1A
T cell differentiation in thymus	0.0018	21	2	0.0017538	0.0379	ZFP36L1,FZD8
neural tube development	0.0018	22	2	0.0019213	0.0379	ZFP36L1,NOTCH1
exonucleolytic nuclear-transcribed mRNA catabolic process involved in deadenylation-dependent decay	0.0021	25	2	0.0024674	0.0379	DDX6,DCP1A
rhombomere 5 formation	0.0001	1	1	0.0029128	0.0379	EGR2
Notch signaling pathway involved in regulation of secondary heart field cardioblast proliferation	0.0001	1	1	0.0029128	0.0379	NOTCH1
cell differentiation in spinal cord	0.0001	1	1	0.0029128	0.0379	NOTCH1
rhythmic behavior	0.0001	1	1	0.0029128	0.0379	EGR2
foregut morphogenesis	0.0001	1	1	0.0029128	0.0379	NOTCH1
endocardium development	0.0001	1	1	0.0029128	0.0379	NOTCH1
growth involved in heart morphogenesis	0.0001	1	1	0.0029128	0.0379	NOTCH1
coronary vein morphogenesis	0.0001	1	1	0.0029128	0.0379	NOTCH1
vasculogenesis involved in coronary vascular morphogenesis	0.0001	1	1	0.0029128	0.0379	NOTCH1
regulation of actin cytoskeleton organization by cell-cell adhesion	0.0001	1	1	0.0029128	0.0379	JAM3
regulation of epithelial cell proliferation involved in prostate gland development	0.0001	1	1	0.0029128	0.0379	NOTCH1
rhombomere 3 formation	0.0001	1	1	0.0029128	0.0379	EGR2
cardiac right atrium morphogenesis	0.0001	1	1	0.0029128	0.0379	NOTCH1
base-excision repair, DNA ligation	0.0001	1	1	0.0029128	0.0379	LIG3
venous endothelial cell differentiation	0.0001	1	1	0.0029128	0.0379	NOTCH1
sensory perception of smell	0.0176	211	4	0.0032402	0.0389	OR9I1,OR8K5,OR2M7,OR6Q1
negative regulation of mitochondrial DNA replication	0.0002	2	1	0.0058173	0.0436	LIG3
cardiac vascular smooth muscle cell development	0.0002	2	1	0.0058173	0.0436	NOTCH1
endocardium morphogenesis	0.0002	2	1	0.0058173	0.0436	NOTCH1
reactivation of latent virus	0.0002	2	1	0.0058173	0.0436	HCFC1
lagging strand elongation	0.0002	2	1	0.0058173	0.0436	LIG3
viral RNA genome packaging	0.0002	2	1	0.0058173	0.0436	DDX6
cardiac chamber formation	0.0002	2	1	0.0058173	0.0436	NOTCH1
atrioventricular node development	0.0002	2	1	0.0058173	0.0436	NOTCH1
myelin maintenance	0.0002	2	1	0.0058173	0.0436	CXCR4
mitral valve formation	0.0002	2	1	0.0058173	0.0436	NOTCH1
proepicardium development	0.0002	2	1	0.0058173	0.0436	ZFP36L1
regulation of translation	0.0034	41	2	0.0064456	0.0436	ZFP36L1,DDX6
skeletal muscle cell differentiation	0.0034	41	2	0.0064456	0.0436	EGR2,NOTCH1
B cell receptor signaling pathway	0.0037	44	2	0.0073829	0.0436	NFATC2,LCK
negative regulation of pro-B cell differentiation	0.0003	3	1	0.0087136	0.0436	NOTCH1
collecting duct development	0.0003	3	1	0.0087136	0.0436	NOTCH1
negative regulation of endothelial cell chemotaxis	0.0003	3	1	0.0087136	0.0436	NOTCH1
regulation of chromosome segregation	0.0003	3	1	0.0087136	0.0436	KIF2B
positive regulation of transcription from RNA polymerase II promoter in response to hypoxia	0.0003	3	1	0.0087136	0.0436	NOTCH1
regulation of neutrophil chemotaxis	0.0003	3	1	0.0087136	0.0436	JAM3
interleukin-4 secretion	0.0003	3	1	0.0087136	0.0436	NOTCH1
distal tubule development	0.0003	3	1	0.0087136	0.0436	NOTCH1
cell migration involved in endocardial cushion formation	0.0003	3	1	0.0087136	0.0436	NOTCH1
glomerular mesangial cell development	0.0003	3	1	0.0087136	0.0436	NOTCH1
arterial endothelial cell differentiation	0.0003	3	1	0.0087136	0.0436	NOTCH1
negative regulation of auditory receptor cell differentiation	0.0003	3	1	0.0087136	0.0436	NOTCH1
auditory receptor cell fate commitment	0.0003	3	1	0.0087136	0.0436	NOTCH1
response to corticosteroid stimulus	0.0003	3	1	0.0087136	0.0436	NOTCH1
regulation of transcription from RNA polymerase II promoter involved in myocardial precursor cell differentiation	0.0003	3	1	0.0087136	0.0436	NOTCH1
mitochondrial DNA repair	0.0003	3	1	0.0087136	0.0436	LIG3
heart trabecula morphogenesis	0.0003	3	1	0.0087136	0.0436	NOTCH1
brain segmentation	0.0003	3	1	0.0087136	0.0436	EGR2
negative regulation of transcription from RNA polymerase III promoter	0.0003	3	1	0.0087136	0.0436	NAB2
cardiac atrium morphogenesis	0.0003	3	1	0.0087136	0.0436	NOTCH1
compartment pattern specification	0.0003	3	1	0.0087136	0.0436	NOTCH1
cell cycle	0.0123	147	3	0.0089826	0.0449	HCFC1,LIG3,MAPK13
coronary artery morphogenesis	0.0003	4	1	0.0116	0.0464	NOTCH1
secretory columnal luminar epithelial cell differentiation involved in prostate glandular acinus development	0.0003	4	1	0.0116	0.0464	NOTCH1
myotube cell development	0.0003	4	1	0.0116	0.0464	NFATC2
pericardium morphogenesis	0.0003	4	1	0.0116	0.0464	NOTCH1
entry into host cell	0.0003	4	1	0.0116	0.0464	CXCR4
negative regulation of photoreceptor cell differentiation	0.0003	4	1	0.0116	0.0464	NOTCH1
cardiac right ventricle formation	0.0003	4	1	0.0116	0.0464	NOTCH1
regulation of epidermis development	0.0003	4	1	0.0116	0.0464	NAB2
neutrophil homeostasis	0.0003	4	1	0.0116	0.0464	JAM3
endocardial cell differentiation	0.0003	4	1	0.0116	0.0464	NOTCH1
negative regulation of glial cell proliferation	0.0003	4	1	0.0116	0.0464	NOTCH1
mitochondrion organization	0.0048	57	2	0.0121	0.0484	HCFC1,LIG3

## Sheet: WT238 network MF
GeneSet	RatioOfProteinInGeneSet	NumberOfProteinInGeneSet	ProteinFromNetwork	P-value	FDR	Nodes
G-protein coupled receptor activity	0.0453	527	10	2.3433e-06	0.00019215	OR4K17,OR1E2,OR6C65,OR9I1,OR8K5,CXCR4,OR52N1,OR2M7,FZD8,OR6Q1
olfactory receptor activity	0.0339	395	8	1.8239e-05	0.00074779	OR4K17,OR1E2,OR6C65,OR9I1,OR8K5,OR52N1,OR2M7,OR6Q1

## Sheet: AT129RM gene symbol
Gene_SYmbol
AACS
AATF
AC002064.4
AC004691.5
AC005019.3
AC005152.3
AC006296.2
AC007879.4
AC008174.3
AC008781.7
AC009950.1
AC010967.3
AC013436.6
AC016683.5
AC024560.2
AC079305.11
AC091633.3
AC091705.1
AC092652.1
AC093642.6
AC102948.2
AC108025.2
AC113617.1
AC116366.5
AC116366.6
AC116609.2
AC116614.1
AC144449.1
ACTRT3
ADCY2
AF127577.11
AGBL1
AICDA
AIF1
AKIRIN2
AKTIP
ANKS4B
ANXA2R
AP000472.3
AP001042.1
AP001092.4
AP001471.1
AP001476.2
AP002856.6
AP006748.1
AP1G2
AP3S1
APOL5
ARHGEF2
ATG4C
ATP2A3
ATP6V1G3
AZIN1
C12orf55
C17orf98
C19orf68
C21orf37
C2orf16
C6orf47
CABLES1
CALCOCO1
CALCOCO2
CAPRIN2
CARM1P1
CAST
CCDC134
CCDC167
CCDC6
CCL1
CCL2
CCL4L1
CD53
CDC20B
CFHR1
CHCHD2P8
CHST4
CIITA
CKS1B
CLIP1-AS1
CLSTN2-AS1
CNPPD1
CNTNAP3B
CPD
CPEB4
CPNE1
CR2
CRCP
CTA-392C11.2
CTB-178M22.2
CTC-359M8.1
CTD-2061E9.1
CTD-2113L7.1
CTD-2247C11.2
CTD-2373N4.5
CXCR4
DCAF4
DCAF4L2
DCAF8L1
DCP1A
DDIT4
DECR1
DEFB107A
DEFB121
DHX8
DNAJC1
DNAJC9
E2F2
E2F8
ELMO1
ELOVL6
ENOX1-AS1
ERN1
EXPH5
FAM107A
FAM134A
FAM167B
FAM46B
FFAR1
FKBP5
FLJ16124
FLJ30679
FLJ33534
FLJ42627
FLJ44313
FLJ46066
FOXD2-AS1
FOXR1
FRAT1
FRMD3
GATM
GDPGP1
GFY
GHR
GJB5
GJD3
GLG1
GRIN2A
GRXCR1
GSAP
GSTO2
GTF3C2
H2AFZ
H2BFWT
HBZ
HCG23
HDAC9
HEG1
HEMGN
HERC3
HIST1H2BJ
HIST1H3D
HIST1H4C
HLA-DPA1
HLA-DQB1
HMGN1P37
HMOX1
HOXD10
HPYR1
HYMAI
ICOSLG
IDI2
IGHV5-78
IGKV1D-8
IGKV2D-24
IGKV2D-26
IGLV3-9
IGLV5-37
IGSF10
IGSF6
IL10RB
ITPR1-AS1
KB-1615E4.3
KCNAB1-AS1
KCNK17
KCTD4
KDM1B
KDM2B
KIR3DL1
KLF6
KLF9
KLHDC2
KRT1
KRTAP10-10
KRTAP10-11
KRTAP10-6
KRTAP1-1
KRTAP1-5
KRTAP21-1
L3MBTL2
LCE3C
LDHAL6CP
LILRA3
LINC00261
LINC00277
LINC00326
LINC00375
LINC00402
LINC00456
LINC00517
LINC00612
LINC00957
LINC01005
LINC01015
LINC01074
LINC01098
LINC01183
LINC01276
LMBR1
LOC100128002
LOC100128233
LOC100499194
LOC100500773
LOC100505635
LOC100506289
LOC100506411
LOC100507535
LOC100996694
LOC101927020
LOC101927082
LOC101927729
LOC101928014
LOC101928053
LOC101928075
LOC101928241
LOC101928530
LOC101928537
LOC101928877
LOC101929460
LOC101929464
LOC101929570
LOC101929745
LOC101929760
LOC101929762
LOC102467212
LOC102477328
LOC146481
LOC151484
LOC255187
LOC284294
LOC284632
LOC284898
LOC339529
LOC400685
LOC554206
LOC643441
LOC643454
LOC723805
LPIN2
LRRC8B
LRRK1
LUCAT1
LY6G6F
MALT1
MAP1LC3A
MED11
MESP2
MIR103A1
MIR106B
MIR1184-1
MIR1184-3
MIR1256
MIR129-2
MIR187
MIR188
MIR21
MIR23C
MIR30A
MIR3145
MIR3173
MIR3201
MIR3202-2
MIR323B
MIR4439
MIR4473
MIR4660
MIR4664
MIR4708
MIR4788
MIR487B
MIR497HG
MIR510
MIR518A2
MIR892C
MMP24-AS1
MMP27
MOB3B
MTURN
MUSK
MUT
MYB
MYO16-AS1
MYO5C
MZF1
NBR1
NCOA3
NDNL2
NEK2
NEK3
NKX1-1
NKX1-2
NMU
NUDT16
ONECUT2
OR10G4
OR10J3
OR13C5
OR1E1
OR1F1
OR2A1
OR2W1
OR4K5
OR4X1
OR51B6
OR51S1
OR5H15
OR6Y1
OR9A2
OSMR
OTUD1
PAQR8
PARM1
PARP4
PCDHB19P
PDZK1IP1
PGLS
PHKA2-AS1
PIK3IP1
PIP
PLA2G12A
PLEKHO1
PLP2
PNPLA8
POLR2K
PPP1R9B
PRC1
PREX1
PRIM1
PRKAR2A
PRKCI
PRL
PRR20B
PSMD1
PTDSS1
PTPN1
RAB28
RAB3IP
RASA2-IT1
RBMS3-AS3
RC3H1
RDH16
RFC1
RGPD4-AS1
RIPK3
RMRP
RN7SKP145
RN7SKP257
RN7SKP292
RN7SKP67
RNA5SP20
RNA5SP231
RNA5SP236
RNA5SP329
RNA5SP343
RNA5SP410
RNA5SP444
RNA5SP505
RNA5SP511
RNASET2
RNF207
RNF39
RNU1-108P
RNU1-18P
RNU1-32P
RNU1-38P
RNU1-42P
RNU1-55P
RNU1-63P
RNU1-72P
RNU1-78P
RNU1-7P
RNU1-82P
RNU1-88P
RNU2-17P
RNU5A-4P
RNU6-1004P
RNU6-1067P
RNU6-1086P
RNU6-1092P
RNU6-1120P
RNU6-1149P
RNU6-1176P
RNU6-1189P
RNU6-1225P
RNU6-155P
RNU6-178P
RNU6-235P
RNU6-243P
RNU6-278P
RNU6-376P
RNU6-386P
RNU6-39P
RNU6-44P
RNU6-455P
RNU6-456P
RNU6-504P
RNU6-602P
RNU6-61P
RNU6-635P
RNU6-636P
RNU6-651P
RNU6-702P
RNU6-826P
RNU6-876P
RNU6-893P
RNU6-968P
RNU6-98P
RNU7-102P
RNY5P5
RP1-102K2.6
RP11-107I14.2
RP11-1081M5.1
RP11-10J21.6
RP11-10L12.4
RP11-1101K5.1
RP11-112J3.16
RP11-120J1.1
RP11-12M5.3
RP11-13N12.1
RP11-150O12.6
RP11-180D21.3
RP11-190J1.3
RP11-195B3.1
RP11-213G21.1
RP11-213G21.2
RP11-235G24.1
RP11-256P1.1
RP11-266K22.2
RP11-282I1.2
RP11-290K4.2
RP11-298A8.2
RP11-304F15.4
RP11-307O10.1
RP11-309H21.2
RP11-317P15.3
RP11-340A13.1
RP11-359D14.3
RP11-35J23.1
RP11-364B14.1
RP11-382D12.1
RP11-3P22.1
RP11-404O13.5
RP11-410N8.3
RP11-445P17.8
RP11-475C16.2
RP11-503C24.3
RP11-51G5.1
RP11-522M21.3
RP11-525J21.1
RP11-534L6.2
RP11-53O19.2
RP11-54O7.11
RP11-556G22.3
RP1-155D22.1
RP11-579E24.2
RP11-587H10.2
RP11-655H13.2
RP11-662B19.2
RP11-689P11.3
RP11-710F7.2
RP11-732M18.2
RP11-734K21.4
RP11-768G7.2
RP11-89B16.1
RP11-89F3.2
RP11-92C4.3
RP11-93K22.13
RP1-292B18.3
RP13-57D9.3
RP1-65J11.1
RP1-92C4.2
RP3-393K13.1
RP4-584D14.6
RP4-710M16.2
RP5-1022P6.5
RP5-997D24.3
RP6-102O10.1
RPA2
RPP21
RSF1-IT1
RTCA
RWDD2A
SAP30
SBF1P1
SCARNA10
SCARNA5
SCYL3
SERPINA3
SERPINA7
SERPINA9
SERPINB2
SETD6
SFT2D1
SH2D6
SIAE
SIK2
SLAMF6
SLC16A6
SLC16A9
SLC1A4
SLC25A19
SLC25A44
SLC35A5
SLC35E3
SLC35F3
SLC38A2
SLC44A1
SLC5A3
SMAP2
SMKR1
SNAR-H
SNHG9
SNORA11
SNORA28
SNORA49
SNORA76A
SNORD114-21
SNORD114-9
SNORD119
SNTB2
SPACA5
SPACA5B
SPATA31C2
SPERT
SPPL2C
SPRR2D
SSPN
ST3GAL1
STK24
STK38
STT3B
STX7
SUMF2
SYNE2
SYNGAP1
SYP-AS1
SYT17
TAAR3
TAL2
TAPT1
TARSL2
TBC1D22B
TCF7
TEX9
THRSP
TINF2
TLR7
TMED10P1
TMEM132A
TMEM256
TMEM35
TMEM59
TMEM95
TMIGD2
TNFSF14
TOPORS
TPRG1-AS2
TRAF1
TRAF3IP3
TRAV40
TRBV25OR9-2
TRBV5-5
TTC19
TTTY12
TTTY22
TUBB2A
TXNDC12
UBE2E1-AS1
UBN2
USHBP1
VAMP5
WASL
WDR44
WDR66
WNT10A
XAGE3
XPO6
XX-FW81657B9.5
XXyac-YM21GA2.4
YIF1B
YIPF1
YWHAQ
ZBTB20-AS3
ZCCHC5
ZFP36L2
ZFY-AS1
ZMIZ1
ZNF32
ZNF341-AS1
ZW10

## Sheet: AT129RM nodes
Module	Nodes in Module	Node Percentage	Samples in Module	Sample Percentage	Node List
0	4	0,1290	1	10000	ARHGEF2,GRIN2A,PRKAR2A,TUBB2A
1	4	0,1290	1	10000	IL10RB,OSMR,PRL,PTPN1
2	3	0,0968	1	10000	PRIM1,RFC1,RPA2
3	3	0,0968	1	10000	CRCP,GTF3C2,POLR2K
4	3	0,0968	1	10000	H2AFZ,H2BFWT,HIST1H2BJ
5	3	0,0968	1	10000	CCL1,CCL4L1,CXCR4
6	3	0,0968	1	10000	CKS1B,PSMD1,TNFSF14
7	2	0,0645	1	10000	DDIT4,YWHAQ
8	2	0,0645	1	10000	AATF,E2F2
9	2	0,0645	1	10000	CPEB4,SYNGAP1
10	2	0,0645	1	10000	HLA-DPA1,HLA-DQB1

## Sheet: AT129RM paths in nodes
Module	GeneSet	RatioOfProteinInGeneSet	NumberOfProteinInGeneSet	ProteinFromModule	P-value	FDR	Nodes
0	nitric oxide signaling pathway(B)	0.0017	17	2	1.6587e-05	0.0013933	PRKAR2A,GRIN2A
0	Reelin signaling pathway(N)	0.0027	28	2	4.4934e-05	0.0018872	ARHGEF2,GRIN2A
0	Pathogenic Escherichia coli infection(K)	0.0054	55	2	0.00017276	0.0045435	ARHGEF2,TUBB2A
0	Signalling by NGF(R)	0.0382	390	3	0.00021636	0.0045435	ARHGEF2,PRKAR2A,GRIN2A
0	Huntington disease(P)	0.0118	121	2	0.00082896	0.0133	TUBB2A,GRIN2A
0	Muscarinic acetylcholine receptor 2 and 4 signaling pathway(P)	0.0004	4	1	0.0015657	0.0151	PRKAR2A
0	Metabotropic glutamate receptor group III pathway(P)	0.0006	6	1	0.0023479	0.0151	GRIN2A
0	Metabotropic glutamate receptor group II pathway(P)	0.0009	9	1	0.0035203	0.0151	PRKAR2A
0	Hedgehog signaling pathway(P)	0.001	10	1	0.0039108	0.0151	PRKAR2A
0	rho-selective guanine exchange factor akap13 mediates stress fiber formation(B)	0.001	10	1	0.0039108	0.0151	PRKAR2A
0	Signaling by FGFR4(R)	0.0269	275	2	0.0041956	0.0151	PRKAR2A,GRIN2A
0	Signaling by FGFR3(R)	0.0269	275	2	0.0041956	0.0151	PRKAR2A,GRIN2A
0	Signaling by FGFR2(R)	0.027	276	2	0.0042256	0.0151	PRKAR2A,GRIN2A
0	Signaling by FGFR1(R)	0.027	276	2	0.0042256	0.0151	PRKAR2A,GRIN2A
0	Signaling by ERBB2(R)	0.0272	278	2	0.0042859	0.0151	PRKAR2A,GRIN2A
0	protein kinase a at the centrosome(B)	0.0011	11	1	0.0043013	0.0151	PRKAR2A
0	akap95 role in mitosis and chromosome dynamics(B)	0.0012	12	1	0.0046916	0.0151	PRKAR2A
0	phospholipase c-epsilon pathway(B)	0.0012	12	1	0.0046916	0.0151	PRKAR2A
0	attenuation of gpcr signaling(B)	0.0012	12	1	0.0046916	0.0151	PRKAR2A
0	Signaling by EGFR(R)	0.029	296	2	0.0048473	0.0151	PRKAR2A,GRIN2A
0	DAP12 interactions(R)	0.0292	298	2	0.0049117	0.0151	PRKAR2A,GRIN2A
0	Signaling by PDGF(R)	0.0296	302	2	0.0050418	0.0151	PRKAR2A,GRIN2A
0	repression of pain sensation by the transcriptional regulator dream(B)	0.0013	13	1	0.0050818	0.0152	PRKAR2A
0	transcription regulation by methyltransferase of carm1(B)	0.0013	13	1	0.0050818	0.0152	PRKAR2A
0	gata3 participate in activating the th2 cytokine genes expression(B)	0.0018	18	1	0.0070312	0.0156	PRKAR2A
0	cystic fibrosis transmembrane conductance regulator (cftr) and beta 2 adrenergic receptor (b2ar) pathway(B)	0.0019	19	1	0.0074208	0.0156	PRKAR2A
0	regulation of bad phosphorylation(B)	0.002	20	1	0.0078102	0.0156	PRKAR2A
0	how progesterone initiates the oocyte maturation(B)	0.0022	22	1	0.0085887	0.0156	PRKAR2A
0	stathmin and breast cancer resistance to antimicrotubule agents(B)	0.0022	22	1	0.0085887	0.0156	PRKAR2A
0	regulation of ck1/cdk5 by type 1 glutamate receptors(B)	0.0022	22	1	0.0085887	0.0156	PRKAR2A
0	signaling pathway from g-protein families(B)	0.0023	23	1	0.0089777	0.0156	PRKAR2A
0	transcription factor creb and its extracellular signals(B)	0.0023	24	1	0.0093667	0.0156	PRKAR2A
0	mcalpain and friends in cell motility(B)	0.0024	25	1	0.0097555	0.0156	PRKAR2A
0	Vasopressin regulates renal water homeostasis via Aquaporins(R)	0.0025	26	1	0.0101	0.0156	PRKAR2A
0	activation of camp-dependent protein kinase pka(B)	0.0025	26	1	0.0101	0.0156	PRKAR2A
0	Signaling events mediated by HDAC Class III(N)	0.0025	26	1	0.0101	0.0156	TUBB2A
0	DAG and IP3 signaling(R)	0.0031	32	1	0.0125	0.0156	PRKAR2A
0	actions of nitric oxide in the heart(B)	0.0033	34	1	0.0133	0.0156	PRKAR2A
0	chrebp regulation by carbohydrates and camp(B)	0.0035	36	1	0.014	0.0156	PRKAR2A
0	Signaling events mediated by HDAC Class II(N)	0.0037	38	1	0.0148	0.0156	TUBB2A
0	Protein folding(R)	0.0037	38	1	0.0148	0.0156	TUBB2A
0	Regulation of RAC1 activity(N)	0.0037	38	1	0.0148	0.0156	ARHGEF2
0	Nicotine addiction(K)	0.0039	40	1	0.0156	0.0156	GRIN2A
0	activation of csk by camp-dependent protein kinase inhibits signaling through the t cell receptor(B)	0.004	41	1	0.016	0.016	PRKAR2A
0	Regulation of RhoA activity(N)	0.0045	46	1	0.0179	0.0179	ARHGEF2
0	Cocaine addiction(K)	0.0048	49	1	0.0191	0.0191	GRIN2A
0	Amyotrophic lateral sclerosis (ALS)(K)	0.005	51	1	0.0198	0.0198	GRIN2A
0	Endothelin signaling pathway(P)	0.0054	55	1	0.0214	0.0214	PRKAR2A
0	Opioid Signalling(R)	0.0061	62	1	0.0241	0.0241	PRKAR2A
0	Long-term potentiation(K)	0.0065	66	1	0.0256	0.0256	GRIN2A
0	Amphetamine addiction(K)	0.0066	67	1	0.026	0.026	GRIN2A
0	Apoptosis(K)	0.0083	85	1	0.0329	0.0329	PRKAR2A
0	Gap junction(K)	0.0086	88	1	0.034	0.034	TUBB2A
0	Hedgehog 'off' state(R)	0.0087	89	1	0.0344	0.0344	PRKAR2A
0	Integration of energy metabolism(R)	0.0087	89	1	0.0344	0.0344	PRKAR2A
0	Circadian entrainment(K)	0.0093	95	1	0.0367	0.0367	GRIN2A
0	Factors involved in megakaryocyte development and platelet production(R)	0.011	112	1	0.0431	0.0431	PRKAR2A
0	Glutamatergic synapse(K)	0.0112	114	1	0.0439	0.0439	GRIN2A
0	Dopaminergic synapse(K)	0.0126	129	1	0.0496	0.0496	GRIN2A
1	Systemic lupus erythematosus(K)	0.0131	134	3	2.2587e-06	1.0768e-05	HIST1H2BJ,H2AFZ,H2BFWT
1	Alcoholism(K)	0.0175	179	3	5.3839e-06	1.0768e-05	HIST1H2BJ,H2AFZ,H2BFWT
1	Viral carcinogenesis(K)	0.0201	205	2	0.0011925	0.0011925	HIST1H2BJ,H2BFWT
1	C-MYB transcription factor network(N)	0.0079	81	1	0.0236	0.0236	H2AFZ
2	Chemokine signaling pathway(K)	0.0183	187	3	6.1385e-06	0.00016574	CCL1,CXCR4,CCL4L1
2	Cytokine-cytokine receptor interaction(K)	0.0259	265	3	1.7469e-05	0.0002271	CCL1,CXCR4,CCL4L1
2	hiv-1 defeats host-mediated resistance by cem15(B)	0.0003	3	1	0.00088097	0.0079287	CXCR4
2	pertussis toxin-insensitive ccr5 signaling in macrophage(B)	0.0009	9	1	0.0026414	0.0123	CXCR4
2	cxcr4 signaling pathway(B)	0.0011	11	1	0.0032277	0.0123	CXCR4
2	S1P3 pathway(N)	0.0024	25	1	0.0073256	0.0123	CXCR4
2	activation of camp-dependent protein kinase pka(B)	0.0025	26	1	0.0076179	0.0123	CXCR4
2	ÃŸ-arrestins in gpcr desensitization(B)	0.0025	26	1	0.0076179	0.0123	CXCR4
2	role of ÃŸ-arrestins in the activation and targeting of map kinases(B)	0.0027	28	1	0.0082023	0.0123	CXCR4
2	roles of ÃŸ arrestin dependent recruitment of src kinases in gpcr signaling(B)	0.0031	32	1	0.0093704	0.0123	CXCR4
2	Syndecan-4-mediated signaling events(N)	0.0031	32	1	0.0093704	0.0123	CXCR4
2	chrebp regulation by carbohydrates and camp(B)	0.0035	36	1	0.0105	0.0123	CXCR4
2	activation of csk by camp-dependent protein kinase inhibits signaling through the t cell receptor(B)	0.004	41	1	0.012	0.0123	CXCR4
2	ion channels and their functional role in vascular endothelium(B)	0.0041	42	1	0.0123	0.0123	CXCR4
2	Intestinal immune network for IgA production(K)	0.0046	47	1	0.0137	0.0137	CXCR4
2	Cytosolic DNA-sensing pathway(K)	0.0063	64	1	0.0187	0.0187	CCL4L1
2	HIF-1-alpha transcription factor network(N)	0.0065	66	1	0.0193	0.0193	CXCR4
2	CXCR4-mediated signaling events(N)	0.0078	80	1	0.0233	0.0233	CXCR4
2	Salmonella infection(K)	0.0084	86	1	0.025	0.025	CCL4L1
2	NF-kappa B signaling pathway(K)	0.0089	91	1	0.0265	0.0265	CCL4L1
2	Toll-like receptor signaling pathway(K)	0.0104	106	1	0.0308	0.0308	CCL4L1
2	Leukocyte transendothelial migration(K)	0.0116	118	1	0.0343	0.0343	CXCR4
2	Axon guidance(K)	0.0124	127	1	0.0368	0.0368	CXCR4
3	DNA replication(K)	0.0035	36	3	4.3797e-08	6.1814e-07	PRIM1,RPA2,RFC1
3	Telomere Maintenance(R)	0.0036	37	3	4.7549e-08	6.1814e-07	PRIM1,RPA2,RFC1
3	Synthesis of DNA(R)	0.0094	96	3	8.3053e-07	6.6442e-06	PRIM1,RPA2,RFC1
3	S Phase(R)	0.0117	120	3	1.6221e-06	9.7327e-06	PRIM1,RPA2,RFC1
3	Mismatch repair(K)	0.0023	23	2	1.5192e-05	7.596e-05	RPA2,RFC1
3	Resolution of Abasic Sites (AP sites)(R)	0.003	31	2	2.7584e-05	0.00011034	RPA2,RFC1
3	DNA Damage Bypass(R)	0.0043	44	2	5.5523e-05	0.00016657	RPA2,RFC1
3	Nucleotide excision repair(K)	0.0046	47	2	6.334e-05	0.00019002	RPA2,RFC1
3	M/G1 Transition(R)	0.008	82	2	0.00019236	0.00038472	PRIM1,RPA2
3	Nucleotide Excision Repair(R)	0.01	102	2	0.00029724	0.00059449	RPA2,RFC1
3	Mitotic G1-G1/S phases(R)	0.0123	126	2	0.00045287	0.00090573	PRIM1,RPA2
3	DNA replication(P)	0.0009	9	1	0.0026414	0.0052827	RPA2
3	Mismatch Repair(R)	0.0015	15	1	0.0043997	0.0084944	RPA2
3	Homologous recombination(K)	0.0028	29	1	0.0084944	0.0084944	RPA2
3	Meiotic recombination(R)	0.0031	32	1	0.0093704	0.0093704	RPA2
3	FAS (CD95) signaling pathway(N)	0.0031	32	1	0.0093704	0.0093704	RFC1
3	Fanconi Anemia Pathway(R)	0.0035	36	1	0.0105	0.0105	RPA2
3	ATR signaling pathway(N)	0.0036	37	1	0.0108	0.0108	RPA2
3	Fanconi anemia pathway(N)	0.0044	45	1	0.0132	0.0132	RPA2
3	Fanconi anemia pathway(K)	0.0052	53	1	0.0155	0.0155	RPA2
3	Cellular response to heat stress(R)	0.0076	78	1	0.0227	0.0227	RPA2
3	HDR through Homologous Recombination (HR) or Single Strand Annealing (SSA)(R)	0.0083	85	1	0.0248	0.0248	RPA2
3	Pyrimidine metabolism(K)	0.0103	105	1	0.0305	0.0305	PRIM1
3	Cell Cycle Checkpoints(R)	0.0146	149	1	0.0431	0.0431	RPA2
4	RNA Polymerase I, RNA Polymerase III, and Mitochondrial Transcription(R)	0.0087	89	3	6.6177e-07	1.2574e-05	POLR2K,CRCP,GTF3C2
4	Cytosolic sensors of pathogen-associated DNA (R)	0.0065	66	2	0.00012475	0.0011227	POLR2K,CRCP
4	General transcription by RNA polymerase I(P)	0.0007	7	1	0.0020548	0.0123	POLR2K
4	mRNA Capping(R)	0.0028	29	1	0.0084944	0.0193	POLR2K
4	RNA polymerase(K)	0.0031	32	1	0.0093704	0.0193	POLR2K
4	B-WICH complex positively regulates rRNA expression(R)	0.0034	35	1	0.0102	0.0193	POLR2K
4	Transcriptional regulation of pluripotent stem cells(R)	0.0034	35	1	0.0102	0.0193	POLR2K
4	NoRC negatively regulates rRNA expression(R)	0.0048	49	1	0.0143	0.0193	POLR2K
4	Cytosolic DNA-sensing pathway(K)	0.0063	64	1	0.0187	0.0193	POLR2K
4	Activation of anterior HOX genes in hindbrain development during early embryogenesis(R)	0.0065	66	1	0.0193	0.0193	POLR2K
4	Gene Silencing by RNA(R)	0.0077	79	1	0.023	0.023	POLR2K
4	Nucleotide Excision Repair(R)	0.01	102	1	0.0297	0.0297	POLR2K
4	Pyrimidine metabolism(K)	0.0103	105	1	0.0305	0.0305	POLR2K
4	RNA Polymerase II Transcription(R)	0.0106	108	1	0.0314	0.0314	POLR2K
4	Processing of Capped Intron-Containing Pre-mRNA(R)	0.0165	169	1	0.0488	0.0488	POLR2K
5	Jak-STAT signaling pathway(K)	0.0155	158	3	3.7026e-06	6.2945e-05	IL10RB,OSMR,PRL
5	Cytokine-cytokine receptor interaction(K)	0.0259	265	3	1.7469e-05	0.00013976	IL10RB,OSMR,PRL
5	PI3K-Akt signaling pathway(K)	0.0338	345	2	0.0033463	0.0164	OSMR,PRL
5	Prolactin receptor signaling(R)	0.0015	15	1	0.0043997	0.0164	PRL
5	Growth hormone receptor signaling(R)	0.0023	24	1	0.0070333	0.0164	PRL
5	ErbB4 signaling events(N)	0.0027	28	1	0.0082023	0.0164	PRL
5	Amyloid fiber formation(R)	0.004	41	1	0.012	0.0181	PRL
5	Signaling events mediated by PTP1B(N)	0.0051	52	1	0.0152	0.0181	PRL
5	Validated nuclear estrogen receptor alpha network(N)	0.0061	62	1	0.0181	0.0181	PRL
5	Prolactin signaling pathway(K)	0.007	72	1	0.021	0.021	PRL
5	Glucocorticoid receptor regulatory network(N)	0.0076	78	1	0.0227	0.0227	PRL
5	Toxoplasmosis(K)	0.0116	118	1	0.0343	0.0343	IL10RB
6	FOXM1 transcription factor network(N)	0.004	41	1	0.0080129	0.0245	CKS1B
6	Small cell lung cancer(K)	0.0084	86	1	0.0168	0.0245	CKS1B
6	S Phase(R)	0.0117	120	1	0.0234	0.0245	CKS1B
6	Mitotic G1-G1/S phases(R)	0.0123	126	1	0.0245	0.0245	CKS1B
6	Assembly of the primary cilium(R)	0.0168	172	1	0.0334	0.0334	RAB3IP
7	mTOR signaling pathway(N)	0.0063	64	2	3.9269e-05	0.0012566	YWHAQ,DDIT4
7	Generic Transcription Pathway(R)	0.0216	221	2	0.00046825	0.007492	YWHAQ,DDIT4
7	PI3K-Akt signaling pathway(K)	0.0338	345	2	0.0011411	0.0114	YWHAQ,DDIT4
7	p38 signaling mediated by MAPKAP kinases(N)	0.0021	21	1	0.0041082	0.0119	YWHAQ
7	Insulin-mediated glucose transport(N)	0.0026	27	1	0.0052804	0.0119	YWHAQ
7	Class I PI3K signaling events mediated by Akt(N)	0.0034	35	1	0.0068423	0.0119	YWHAQ
7	a6b1 and a6b4 Integrin signaling(N)	0.0034	35	1	0.0068423	0.0119	YWHAQ
7	Intrinsic Pathway for Apoptosis(R)	0.0035	36	1	0.0070374	0.0119	YWHAQ
7	Trk receptor signaling mediated by PI3K and PLC-gamma(N)	0.0035	36	1	0.0070374	0.0119	YWHAQ
7	LKB1 signaling events(N)	0.0042	43	1	0.0084029	0.0119	YWHAQ
7	FoxO family signaling(N)	0.0047	48	1	0.0093777	0.0119	YWHAQ
7	Validated transcriptional targets of TAp63 isoforms(N)	0.0049	50	1	0.0097675	0.0119	YWHAQ
7	Translocation of GLUT4 to the plasma membrane(R)	0.0051	52	1	0.0102	0.0119	YWHAQ
7	Role of Calcineurin-dependent NFAT signaling in lymphocytes(N)	0.0051	52	1	0.0102	0.0119	YWHAQ
7	Pathogenic Escherichia coli infection(K)	0.0054	55	1	0.0107	0.0119	YWHAQ
7	mTOR signaling pathway(K)	0.0059	60	1	0.0117	0.0119	DDIT4
7	Parkinson disease(P)	0.006	61	1	0.0119	0.0119	YWHAQ
7	Regulation of nuclear beta catenin signaling and target gene transcription(N)	0.0078	80	1	0.0156	0.0156	YWHAQ
7	EGF receptor signaling pathway(P)	0.008	82	1	0.016	0.016	YWHAQ
7	FGF signaling pathway(P)	0.009	92	1	0.0179	0.0179	YWHAQ
7	ErbB1 downstream signaling(N)	0.0098	100	1	0.0195	0.0195	YWHAQ
7	Oocyte meiosis(K)	0.011	112	1	0.0218	0.0218	YWHAQ
7	PDGFR-beta signaling pathway(N)	0.0117	120	1	0.0234	0.0234	YWHAQ
7	Cell cycle(K)	0.0121	124	1	0.0241	0.0241	YWHAQ
7	Direct p53 effectors(N)	0.0128	131	1	0.0255	0.0255	DDIT4
7	Hepatitis B(K)	0.0143	146	1	0.0284	0.0284	YWHAQ
7	Cell Cycle Checkpoints(R)	0.0146	149	1	0.029	0.029	YWHAQ
7	Hippo signaling pathway(K)	0.0151	154	1	0.0299	0.0299	YWHAQ
7	Epstein-Barr virus infection(K)	0.0196	200	1	0.0388	0.0388	YWHAQ
7	Viral carcinogenesis(K)	0.0201	205	1	0.0397	0.0397	YWHAQ
10	TNFR2 non-canonical NF-kB pathway(R)	0.0094	96	2	8.8356e-05	0.0042411	PSMD1,TNFSF14
10	Proteasome(K)	0.0043	44	1	0.0085979	0.0357	PSMD1
10	Regulation of Apoptosis(R)	0.0049	50	1	0.0097675	0.0357	PSMD1
10	Hedgehog ligand biogenesis(R)	0.0061	62	1	0.0121	0.0357	PSMD1
10	Degradation of beta-catenin by the destruction complex(R)	0.0067	68	1	0.0133	0.0357	PSMD1
10	Metabolism of polyamines(R)	0.0071	73	1	0.0142	0.0357	PSMD1
10	Regulation of DNA replication(R)	0.0071	73	1	0.0142	0.0357	PSMD1
10	Hedgehog 'on' state(R)	0.0079	81	1	0.0158	0.0357	PSMD1
10	M/G1 Transition(R)	0.008	82	1	0.016	0.0357	PSMD1
10	APC/C-mediated degradation of cell cycle proteins(R)	0.008	82	1	0.016	0.0357	PSMD1
10	Regulation of mRNA stability by proteins that bind AU-rich elements(R)	0.0084	86	1	0.0168	0.0357	PSMD1
10	MAPK6/MAPK4 signaling(R)	0.0086	88	1	0.0172	0.0357	PSMD1
10	Hedgehog 'off' state(R)	0.0087	89	1	0.0174	0.0357	PSMD1
10	NF-kappa B signaling pathway(K)	0.0089	91	1	0.0177	0.0357	TNFSF14
10	Class I MHC mediated antigen processing & presentation(R)	0.0089	91	1	0.0177	0.0357	PSMD1
10	Synthesis of DNA(R)	0.0094	96	1	0.0187	0.0357	PSMD1
10	Beta-catenin independent WNT signaling(R)	0.0109	111	1	0.0216	0.0357	PSMD1
10	C-type lectin receptors (CLRs)(R)	0.0117	119	1	0.0232	0.0357	PSMD1
10	TCR signaling(R)	0.0117	120	1	0.0234	0.0357	PSMD1
10	S Phase(R)	0.0117	120	1	0.0234	0.0357	PSMD1
10	Mitotic G1-G1/S phases(R)	0.0123	126	1	0.0245	0.0357	PSMD1
10	Cell Cycle Checkpoints(R)	0.0146	149	1	0.029	0.0357	PSMD1
10	TCF dependent signaling in response to WNT(R)	0.0155	158	1	0.0307	0.0357	PSMD1
10	Mitotic Metaphase and Anaphase(R)	0.016	163	1	0.0317	0.0357	PSMD1
10	Herpes simplex infection(K)	0.018	184	1	0.0357	0.0357	TNFSF14
10	RAF/MAP kinase cascade(R)	0.0184	188	1	0.0365	0.0365	PSMD1
10	Signaling by Leptin(R)	0.0192	196	1	0.038	0.038	PSMD1
10	Epstein-Barr virus infection(K)	0.0196	200	1	0.0388	0.0388	PSMD1
10	NCAM signaling for neurite out-growth(R)	0.0218	223	1	0.0432	0.0432	PSMD1
10	Signaling by Type 1 Insulin-like Growth Factor 1 Receptor (IGF1R)(R)	0.0236	241	1	0.0466	0.0466	PSMD1
11	Regulation of retinoblastoma protein(N)	0.0062	63	2	3.8052e-05	0.00083714	E2F2,AATF
11	Oncogene Induced Senescence(R)	0.0029	30	1	0.0058662	0.016	E2F2
11	Bladder cancer(K)	0.004	41	1	0.0080129	0.016	E2F2
11	Non-small cell lung cancer(K)	0.0055	56	1	0.0109	0.016	E2F2
11	Oxidative Stress Induced Senescence(R)	0.0063	64	1	0.0125	0.016	E2F2
11	Glioma(K)	0.0064	65	1	0.0127	0.016	E2F2
11	Pancreatic cancer(K)	0.0065	66	1	0.0129	0.016	E2F2
11	E2F transcription factor network(N)	0.0069	70	1	0.0137	0.016	E2F2
11	Melanoma(K)	0.007	71	1	0.0139	0.016	E2F2
11	Chronic myeloid leukemia(K)	0.0071	73	1	0.0142	0.016	E2F2
11	Regulation of DNA replication(R)	0.0071	73	1	0.0142	0.016	E2F2
11	M/G1 Transition(R)	0.008	82	1	0.016	0.016	E2F2
11	Small cell lung cancer(K)	0.0084	86	1	0.0168	0.0168	E2F2
11	Prostate cancer(K)	0.0087	89	1	0.0174	0.0174	E2F2
11	Cell cycle(K)	0.0121	124	1	0.0241	0.0241	E2F2
11	Mitotic G1-G1/S phases(R)	0.0123	126	1	0.0245	0.0245	E2F2
11	Direct p53 effectors(N)	0.0128	131	1	0.0255	0.0255	E2F2
11	Hepatitis B(K)	0.0143	146	1	0.0284	0.0284	E2F2
11	HTLV-I infection(K)	0.0253	258	1	0.0499	0.0499	E2F2
14	Asthma(K)	0.0029	30	2	8.6285e-06	7.594e-05	HLA-DQB1,HLA-DPA1
14	Allograft rejection(K)	0.0036	37	2	1.3125e-05	7.594e-05	HLA-DQB1,HLA-DPA1
14	Graft-versus-host disease(K)	0.004	41	2	1.6116e-05	7.594e-05	HLA-DQB1,HLA-DPA1
14	Type I diabetes mellitus(K)	0.0042	43	2	1.7727e-05	7.594e-05	HLA-DQB1,HLA-DPA1
14	Intestinal immune network for IgA production(K)	0.0046	47	2	2.1178e-05	7.594e-05	HLA-DQB1,HLA-DPA1
14	Autoimmune thyroid disease(K)	0.0051	52	2	2.5924e-05	7.594e-05	HLA-DQB1,HLA-DPA1
14	Staphylococcus aureus infection(K)	0.0054	55	2	2.9001e-05	7.594e-05	HLA-DQB1,HLA-DPA1
14	Viral myocarditis(K)	0.0057	58	2	3.2251e-05	7.594e-05	HLA-DQB1,HLA-DPA1
14	Costimulation by the CD28 family(R)	0.0062	63	2	3.8052e-05	7.594e-05	HLA-DQB1,HLA-DPA1
14	Inflammatory bowel disease (IBD)(K)	0.0064	65	2	4.0506e-05	7.594e-05	HLA-DQB1,HLA-DPA1
14	Leishmaniasis(K)	0.007	72	2	4.97e-05	7.594e-05	HLA-DQB1,HLA-DPA1
14	Interferon gamma signaling(R)	0.0072	74	2	5.25e-05	7.594e-05	HLA-DQB1,HLA-DPA1
14	Antigen processing and presentation(K)	0.0075	77	2	5.6843e-05	7.594e-05	HLA-DQB1,HLA-DPA1
14	MHC class II antigen presentation(R)	0.0087	89	2	7.594e-05	7.594e-05	HLA-DQB1,HLA-DPA1
14	Rheumatoid arthritis(K)	0.0087	89	2	7.594e-05	7.594e-05	HLA-DQB1,HLA-DPA1
14	Toxoplasmosis(K)	0.0116	118	2	0.00013349	0.00013349	HLA-DQB1,HLA-DPA1
14	TCR signaling(R)	0.0117	120	2	0.00013806	0.00013806	HLA-DQB1,HLA-DPA1
14	Systemic lupus erythematosus(K)	0.0131	134	2	0.00017215	0.00017215	HLA-DQB1,HLA-DPA1
14	Cell adhesion molecules (CAMs)(K)	0.0139	142	2	0.00019332	0.00019332	HLA-DQB1,HLA-DPA1
14	Phagosome(K)	0.015	153	2	0.00022443	0.00022443	HLA-DQB1,HLA-DPA1
14	Influenza A(K)	0.0171	175	2	0.00029361	0.00029361	HLA-DQB1,HLA-DPA1
14	Tuberculosis(K)	0.0173	177	2	0.00030036	0.00030036	HLA-DQB1,HLA-DPA1
14	Herpes simplex infection(K)	0.018	184	2	0.00032459	0.00032459	HLA-DQB1,HLA-DPA1
14	Epstein-Barr virus infection(K)	0.0196	200	2	0.00038349	0.00038349	HLA-DQB1,HLA-DPA1
14	HTLV-I infection(K)	0.0253	258	2	0.00063816	0.00063816	HLA-DQB1,HLA-DPA1
14	T cell activation(P)	0.0079	81	1	0.0158	0.0158	HLA-DPA1

## Sheet: AT129RM paths in network
GeneSet	RatioOfProteinInGeneSet	NumberOfProteinInGeneSet	ProteinFromNetwork	P-value	FDR	Nodes
Cytokine-cytokine receptor interaction(K)	0.0259	265	9	7.027e-07	0.00019535	CCL1,CCL2,OSMR,TNFSF14,IL10RB,CXCR4,PRL,GHR,CCL4L1
Systemic lupus erythematosus(K)	0.0131	134	6	1.3351e-05	0.001305	HLA-DQB1,HIST1H2BJ,H2AFZ,GRIN2A,H2BFWT,HLA-DPA1
Telomere Maintenance(R)	0.0036	37	4	1.4184e-05	0.001305	PRIM1,RPA2,TINF2,RFC1
S Phase(R)	0.0117	120	5	0.0001046	0.0051182	CKS1B,PRIM1,RPA2,PSMD1,RFC1
Growth hormone receptor signaling(R)	0.0023	24	3	0.00012013	0.0051182	PRL,GHR,PTPN1
Epstein-Barr virus infection(K)	0.0196	200	6	0.00012217	0.0051182	HLA-DQB1,POLR2K,IL10RB,PSMD1,YWHAQ,HLA-DPA1
Mitotic G1-G1/S phases(R)	0.0123	126	5	0.00013123	0.0051182	CKS1B,E2F2,PRIM1,RPA2,PSMD1
M/G1 Transition(R)	0.008	82	4	0.00030149	0.0103	E2F2,PRIM1,RPA2,PSMD1
DNA replication(K)	0.0035	36	3	0.00039247	0.0118	PRIM1,RPA2,RFC1
Synthesis of DNA(R)	0.0094	96	4	0.00054453	0.0147	PRIM1,RPA2,PSMD1,RFC1
pertussis toxin-insensitive ccr5 signaling in macrophage(B)	0.0009	9	2	0.00059236	0.0148	CCL2,CXCR4
Alcoholism(K)	0.0175	179	5	0.00065277	0.015	HIST1H2BJ,H2AFZ,GRIN2A,H2BFWT,HDAC9
Intestinal immune network for IgA production(K)	0.0046	47	3	0.00084775	0.0178	HLA-DQB1,CXCR4,HLA-DPA1
Pathogenic Escherichia coli infection(K)	0.0054	55	3	0.0013295	0.0253	TUBB2A,ARHGEF2,YWHAQ
Prolactin receptor signaling(R)	0.0015	15	2	0.0016212	0.0292	PRL,GHR
nitric oxide signaling pathway(B)	0.0017	17	2	0.0020721	0.0352	PRKAR2A,GRIN2A
Interferon gamma signaling(R)	0.0072	74	3	0.0030762	0.0492	HLA-DQB1,HLA-DPA1,PTPN1

[truncated: 2 more sheets: AT129RM network BP, AT129RM network MF]
