# Supplementary material for: Proteomics and transcriptomics analyses of ataxia telangiectasia cells treated with Dexamethasone
Source: PLoS One. 2018 Apr 2;13(4):e0195388. doi: 10.1371/journal.pone.0195388 (PMC5880408; doi:10.1371/journal.pone.0195388)
Supplement: S5 Supplementary File — Reactome FI nodes, paths in networks, biological pathways and molecular functions are also reported. (XLSX) [file pone.0195388.s009.xlsx]

## Sheet: WT238 splicing list
Gene Symbol
AADAC
ABCA7
ABCB4
ABCD3
ABHD4
ABI2
AC004012.1
AC004448.5
AC007970.1
AC010082.2
AC114730.2
ACACB
ACAD10
ACSBG1
ACSS2
ACTN1
ADAM19
ADAMTS12
ADCK1
AF127936.7
AGAP6
AGAP8
AGBL3
AGTPBP1
AHCTF1
AHI1
AICDA
AK9
ALDH18A1
ALG13
ALKBH3-AS1
AMN1
ANK1
ANKAR
ANKDD1A
ANKRD20A2
ANKRD20A3
ANKRD32
ANKRD6
ANO3
AP001442.2
AP3S1
APBB1IP
AQP7P3
ARAP2
ARHGAP18
ARHGEF3
ASAH2
ASB3
ASB4
ASCC2
ASF1A
ATG4A
ATM
ATP11C
ATP1A1
ATP5L
ATP8A1
ATP8B1
ATXN2L
ATXN7L1
B4GALT1-AS1
B4GALT3
B9D1
BACH2
BCAS1
BCL2L11
BCLAF1
BHLHE40
BIVM
BMP2K
BOD1L1
BPIFB1
BPIFB6
BRF2
BRWD3
BUB1
C12orf77
C19orf68
C1orf186
C22orf42
C2CD3
C2orf80
C5orf42
C8orf87
C9orf3
CACNA1I
CACUL1
CALD1
CAMK4
CAMSAP2
CASC5
CASP10
CAV2
CBX1
CCDC144A
CCDC146
CCDC176
CCDC64
CCDC91
CCDC93
CCL14
CCNG2
CCR1
CCZ1
CD207
CD274
CD84
CDHR1
CDK12
CEBPZOS
CEP120
CEP83
CFLAR
CHFR
CHI3L2
CHKA
CHL1
CIITA
CIR1
CLDN4
CLINT1
CLIP4
CLK4
CLRN1
CLYBL
CNKSR3
CNR2
CNTN5
CNTNAP3
CNTNAP3P2
CNTRL
COA1
COG4
COL24A1
COL4A3
COMMD8
CORO1C
CPEB4
CSAD
CSGALNACT1
CTD-2023N9.1
CTNNA1
CTNNB1
CUL3
CXorf23
CYB5A
CYP4F30P
DAPK1
DCHS2
DCLRE1A
DDX31
DDX60
DEAF1
DENND5A
DGKI
DHRS9
DHX29
DHX57
DHX9
DIAPH2-AS1
DICER1
DIS3L2
DLG3
DLG4
DLGAP1-AS1
DMC1
DMD
DNAH1
DNAI1
DNAJB2
DNAJB9
DNAJC14
DNAJC9-AS1
DNASE1
DOCK2
DOCK4
DOCK8
DOCK9
DPH5
DPY19L2P2
DSTN
DUOX1
DYM
DZIP1
EBF1
EBPL
EFR3A
EGR2
EGR3
EHBP1
EIF4A2
ELF2
EMR3
ENAH
ENOX2
ENTPD3-AS1
ENTPD5
EPB41L5
EPG5
ERCC6
ERP29
ESR2
EXOC2
EXOC4
EXTL2
EZH1
FABP3
FAM114A1
FAM118A
FAM135A
FAM167A
FAM174B
FAM189B
FAM193A
FAM19A3
FAM25A
FAM63B
FAM71F1
FAM81A
FAM86B1
FAM86DP
FAM86FP
FARP1-AS1
FASTKD3
FBLN1
FBLN2
FBXO3
FCHO1
FCHSD2
FEZ2
FGD5-AS1
FGGY
FLJ42200
FLNC
FLT1
FOXG1
FRA10AC1
FRAS1
FRK
FSD2
FSTL3
FYB
GAB1
GATSL1
GATSL2
GCKR
GCNT3
GDPD2
GFRA2
GIGYF1
GIT2
GMPR2
GOLGA6L9
GOLGA8CP
GOLGA8DP
GOLGA8F
GOLGA8O
GOLGA8R
GOLGA8S
GPATCH2L
GPCPD1
GPHN
GPLD1
GPR141
GPR18
GPRASP1
GPSM3
GRID1
GRM8
GSE1
HACE1
HAVCR2
HDAC2
HECTD1
HELQ
HERC2P2
HERC4
HIVEP3
HLA-DOA
HMMR
HNRNPA0
HPRT1
HS6ST3
HSD17B14
HSD17B4
HSP90AA1
HSPB1
HTRA4
IBSP
IFNAR2
IFNG-AS1
IFT80
IGF1R
IL4I1
INPPL1
IPO7
IPP
IQSEC1
IRS1
ISL1
ISL2
ITGA11
ITGAD
ITGB1BP1
ITIH1
IWS1
JADE3
JAG1
JMJD1C
KALRN
KANSL3
KAT7
KATNB1
KB-318B8.7
KCNJ14
KDM2A
KDM4A
KDM4A-AS1
KDM4C
KDM5B
KDM6A
KIAA0196
KIAA0226L
KIAA0319L
KIAA1715
KIAA2026
KIF12
KIF18A
KIF1A
KIR3DX1
KLHL18
KMO
KMT2A
KMT2B
KPNA4
KRT4
L3MBTL4
LARP4B
LARS2-AS1
LCA5L
LCK
LEPR
LFNG
LILRA2
LILRA3
LIN52
LINC00210
LINC00308
LINC00472
LINC00877
LINC00908
LINC00993
LNP1
LOC100132057
LOC100420587
LOC100505771
LOC100507210
LOC101101776
LOC101927468
LOC101927609
LOC101928885
LOC101929080
LOC101929524
LOC101929741
LOC101929908
LOC101930011
LOC102467081
LOC283299
LOC284632
LOC285626
LOC441242
LOC642236
LOC650368
LOC729911
LPIN2
LRRC1
LRRC40
LRRFIP2
LSAMP
LUC7L3
LYPD6B
MAATS1
MACF1
MAGEB1
MAN1A1
MAP2K5
MAP3K13
MAP4K3
MAP4K4
MARCH7
MARK1
MASP1
MCM2
MCM9
MDM1
MEI1
MERTK
MFSD11
MGC57346
MGME1
MIA3
MICU1
MINA
MIR503HG
MIR548H3
MKL2
MKLN1-AS
MLLT10
MLLT4
MOCS1
MOK
MORF4L2
MROH1
MRPL48
MTERF1
MTERF3
MTHFD2
MTHFR
MTM1
MTOR
MUC2
MVP
MXRA7
MYBL1
MYBPC3
MYH6
MYH7B
MYO1D
MYO3B
MYO5A
MYOM1
MYT1L
N4BP2L2
NAB2
NAMPT
NAPG
NARFL
NARS2
NAV2
NBEA
NBEAL1
NBPF4
NBPF6
NBPF9
NCBP1
NCKAP5L
NCOA7
NDNF
NECAP2
NEFM
NEMF
NEURL1
NKTR
NOC3L
NOL10
NOTCH2
NPHP3
NPHS2
NPIPB1P
NPL
NPM2
NR4A3
NRD1
NREP
NSMAF
NSUN3
NTRK2
NUCB2
NUDC
NUP205
NUP214
NUP54
OARD1
OGFRL1
OPN3
OTUD7B
PACS1
PACSIN1
PAK2
PAK3
PALB2
PAM
PARD6G
PAX2
PAX5
PBX2
PCAT19
PCBD2
PCCB
PCDHGC3
PCGF6
PCNXL2
PDE3B
PDE4DIP
PDGFA
PDILT
PDXDC2P
PDZD2
PELP1
PES1
PEX12
PEX5L
PEX7
PHACTR4
PHC1
PHGDH
PHIP
PHLDA1
PHTF1
PIK3C2B
PIK3CD
PILRB
PKP4
PLAGL1
PLCH1
PLEKHD1
PLEKHM1P
PLXNC1
PMEPA1
PMM2
PMS2P4
PNMA2
PNPLA6
PNPLA7
PNPO
POFUT2
POMC
PPHLN1
PPIB
PPIE
PPP1R12B
PPP3CA
PPP6R2
PPP6R3
PRDM11
PRKY
PROSER3
PRRC2A
PSMB7
PSMD6-AS2
PSORS1C3
PTCD3
PTCHD2
PTGR2
PTK2
PTPN22
PTPN4
PTPRC
PTPRF
PUS10
QRSL1
RAB11A
RAB22A
RAD1
RAD51D
RAD9B
RADIL
RALGAPA2
RALY
RANBP17
RAPGEF1
RASA2
RBBP4
RBM5
RC3H2
RCC1
REV3L
RFC1
RFWD2
RGPD6
RNASEL
RNF146
RNF170
RNF207
RNF220
RNPC3
RP11-1079K10.4
RP11-152K4.2
RP11-403I13.4
RP11-459K23.2
RP11-504P24.4
RP11-542K23.7
RP11-563N12.2
RP4-794H19.4
RRP15
RSRC1
RTTN
RUFY3
SBNO1
SCML1
SCN5A
SCNN1B
SCUBE1
SEC22C
SEC24A
SEC61A1
SETD3
SETD6
SFMBT2
SFTPA1
SGK1
SGPL1
SH3KBP1
SH3PXD2A
SHPRH
SIGLEC11
SIGLEC14
SIK3
SIRPB1
SIRT1
SIRT2
SKIV2L
SLC11A2
SLC12A7
SLC13A4
SLC15A2
SLC20A1
SLC22A20
SLC22A6
SLC25A12
SLC25A17
SLC25A19
SLC2A14
SLC33A1
SLC37A2
SLC6A2
SLC9A8
SLC9B1
SLIT3
SMC4
SMC6
SMEK1
SMG1P2
SMG1P5
SMURF1
SMURF2
SNORD49A
SNUPN
SNX6
SOCS1
SOGA1
SON
SOS1
SPAG16
SPAG9
SPATA19
SQSTM1
SRCRB4D
SRFBP1
SRP54-AS1
SRPK1
SSB
SSTR2
ST3GAL5
STAC3
STARD9
STAT4
STIM1
STK10
STRA6
STRBP
STRIP2
STT3B
STYX
SUCLG2-AS1
SUGT1P1
SUN2
SUPT20H
SYNE2
SYNGAP1
SYNJ1
SYT16
SZT2
TACC1
TAF1
TAF2
TAGAP
TAPT1
TARBP1
TBC1D12
TBC1D32
TBC1D9
TBCE
TBXAS1
TCERG1
TCF12
TCF4
TCF7
TDP1
TEF
TFCP2L1
TGFBR3
THADA
THYN1
TIE1
TM2D1
TMC3
TMCC2
TMED1
TMEM132B
TMEM161B
TMEM164
TMEM165
TMEM2
TMEM214
TMEM237
TMEM40
TMEM67
TMF1
TMIGD2
TMX2
TNFAIP2
TNFRSF10A
TNRC6B
TNS3
TOMM20
TP53
TP53TG3B
TPTEP1
TRAIP
TRERNA1
TRIM2
TRMU
TRNT1
TRPM7
TSACC
TSC22D3
TTC4
TTC8
TTLL4
TTLL5
TTN
TTN-AS1
TUBGCP6
UBE2M
UBE3B
UBR4
UGGT1
UGGT2
UGT2B15
UIMC1
ULK4
UPF3A
UROD
USP20
USP24
USP25
USP30
USP31
USP46
USP54
USP8
USP9X
USPL1
UTP14A
UTP20
UTRN
UVRAG
VCAN
VCX
VPRBP
VPS13C
VPS37A
VPS53
VSX2
WARS
WAS
WDPCP
WDR41
WDR52
WDR90
WDSUB1
WDTC1
WHAMMP3
WHSC1
WWC1
XPO1
XPO5
YLPM1
YTHDC1
YTHDC2
YWHAEP7
ZAK
ZBTB10
ZBTB3
ZBTB8B
ZCCHC6
ZCWPW1
ZFAND1
ZFC3H1
ZFR
ZNF131
ZNF177
ZNF26
ZNF277
ZNF280D
ZNF326
ZNF354C
ZNF445
ZNF512
ZNF518A
ZNF559
ZNF57
ZNF570
ZNF616
ZNF708
ZNF713
ZNF729
ZNF74
ZSCAN31
ZSWIM8
ZZEF1

## Sheet: WT238 splicing nodes
Module	Nodes in Module	Node Percentage	Node List
0	49	0,2159	ACSS2,ACTN1,AICDA,APBB1IP,ATP1A1,CD274,CHKA,COL24A1,COL4A3,DAPK1,ENAH,ERP29,ESR2,FLNC,FLT1,FRK,FYB,GAB1,HLA-DOA,IBSP,IFNAR2,IGF1R,INPPL1,IRS1,ITGA11,ITGAD,LCK,LEPR,MTM1,PCCB,PDGFA,PELP1,PHIP,PIK3C2B,PIK3CD,PPIB,PTK2,PTPN22,PTPRC,PTPRF,RAPGEF1,SH3KBP1,SIRPB1,SIRT1,SLC20A1,SOCS1,SOS1,STAT4,SYNJ1
1	34	0,1498	AHCTF1,BUB1,CASC5,DHX9,DICER1,EIF4A2,FABP3,FBLN1,GCKR,HNRNPA0,IPO7,KIF18A,KPNA4,LUC7L3,MYO3B,NCBP1,NUDC,NUP205,NUP214,NUP54,OTUD7B,RBM5,RCC1,RNPC3,RSRC1,SMURF1,SNUPN,SRPK1,SSB,TAF1,TAF2,UPF3A,XPO1,XPO5
2	32	0,1410	ABCB4,ATP8B1,BHLHE40,CCL14,CCR1,CIITA,CIR1,DEAF1,EBF1,ERCC6,FOXG1,HDAC2,ITGB1BP1,JAG1,KDM5B,KMT2A,LFNG,MORF4L2,MYBL1,NOTCH2,PAX5,PCGF6,PHC1,PPIE,REV3L,RFC1,TFCP2L1,TSC22D3,WDTC1,ZBTB10,ZNF131,ZNF57
3	21	0,0925	ASF1A,ATM,CCNG2,CSGALNACT1,DMC1,GCNT3,HELQ,KAT7,KDM4A,MCM2,MUC2,PALB2,RAD1,RAD51D,RAD9B,RFWD2,TBXAS1,TP53,UIMC1,VCAN,WHSC1
4	18	0,0793	ABI2,CNTNAP3,CTNNA1,DMD,DOCK2,GIT2,MLLT4,MYBPC3,MYH6,MYOM1,NTRK2,PAK2,PAK3,SPAG9,TNS3,TTN,UTRN,WAS
5	17	0,0749	ASB4,BRF2,CASP10,CFLAR,CUL3,DZIP1,HSPB1,IPP,KLHL18,MTERF3,PSMB7,RNF146,SMURF2,SQSTM1,TNFRSF10A,UBE2M,UBE3B
6	16	0,0705	AHI1,B9D1,C2CD3,CCDC64,CEP83,CNTRL,EXOC2,EXOC4,HSP90AA1,MTOR,MYO5A,RAB11A,SCNN1B,SGK1,TMEM67,TUBGCP6
7	12	0,0529	BCLAF1,CDHR1,CTNNB1,ISL1,ISL2,MAP2K5,MLLT10,PAX2,PKP4,TCF12,TCF4,TCF7
8	12	0,0529	ANK1,CHL1,CNTN5,COG4,CPEB4,DLG3,DLG4,KALRN,NEURL1,SCN5A,SSTR2,SYNGAP1
9	9	0,0396	ZNF177,ZNF354C,ZNF559,ZNF570,ZNF616,ZNF708,ZNF713,ZNF729,ZNF74
10	7	0,0308	EGR2,EZH1,KDM6A,LIN52,NAB2,RBBP4,TMF1

## Sheet: WT238  splicing paths in nodes
Module	GeneSet	RatioOfProteinInGeneSet	NumberOfProteinInGeneSet	ProteinFromModule	P-value	FDR	Nodes
0	Focal adhesion(K)	0,0203	207	13	7.1906e-08	2.3513e-05	FLT1,PIK3CD,IGF1R,IBSP,ACTN1,COL4A3,RAPGEF1,SOS1,PDGFA,FLNC,COL24A1,PTK2,ITGA11
0	PI3K-Akt signaling pathway(K)	0,0338	345	12	0.00038215	0.044318	FLT1,IRS1,PIK3CD,IGF1R,IBSP,IFNAR2,COL4A3,SOS1,PDGFA,COL24A1,PTK2,ITGA11
0	Integrin signalling pathway(P)	0,0155	158	9	0.00040659	0.044318	PIK3CD,PIK3C2B,ACTN1,ITGAD,COL4A3,RAPGEF1,SOS1,PTK2,ITGA11
0	Signaling events mediated by Hepatocyte Growth Factor Receptor (c-Met)(N)	0,0078	80	6	0.018833	1.5255	SH3KBP1,INPPL1,GAB1,RAPGEF1,SOS1,PTK2
0	Insulin signaling pathway(K)	0,0136	139	7	0.033752	1.8398	IRS1,INPPL1,PIK3CD,PTPRF,RAPGEF1,SOS1,SOCS1
0	PI Metabolism(R)	0,0049	50	5	0.03635	1.8398	INPPL1,PIK3CD,PIK3C2B,MTM1,SYNJ1
0	SHP2 signaling(N)	0,0050	51	5	0.039996	1.8398	IRS1,IGF1R,GAB1,LCK,SOS1
0	Regulation of actin cytoskeleton(K)	0,0210	214	8	0.056326	2.253	PIK3CD,ACTN1,ENAH,ITGAD,SOS1,PDGFA,PTK2,ITGA11
0	Signaling by PDGF(R)	0,0296	302	9	0.084984	3.0594	IRS1,PIK3CD,GAB1,LCK,COL4A3,RAPGEF1,SOS1,PDGFA,PTK2
0	IGF1 pathway(N)	0,0029	30	4	0.12004	3.8414	IRS1,IGF1R,SOS1,PTK2
0	Extracellular matrix organization(R)	0,0243	248	8	0.16308	4.7293	IBSP,ACTN1,ITGAD,COL4A3,PPIB,PDGFA,COL24A1,ITGA11
0	Inositol phosphate metabolism(K)	0,0070	71	5	0.19531	5.2734	INPPL1,PIK3CD,PIK3C2B,MTM1,SYNJ1
0	Internalization of ErbB1(N)	0,0034	35	4	0.21869	5.4672	SH3KBP1,SOS1,PTK2,SYNJ1
0	Signaling by SCF-KIT(R)	0,0259	265	8	0.26147	6.0139	IRS1,PIK3CD,GAB1,LCK,SOS1,PDGFA,SOCS1,PTK2
0	Signaling events regulated by Ret tyrosine kinase(N)	0,0038	39	4	0.33264	6.9854	IRS1,GAB1,SOS1,PTK2
0	T cell activation(P)	0,0079	81	5	0.36475	7.295	PIK3CD,HLA-DOA,LCK,SOS1,PTPRC
0	Plasma membrane estrogen receptor signaling(N)	0,0041	42	4	0.44293	8.4156	IGF1R,PELP1,SOS1,ESR2
0	Rap1 signaling pathway(K)	0,0207	211	7	0.4892	8.8055	FLT1,PIK3CD,IGF1R,APBB1IP,RAPGEF1,PDGFA,FYB
0	Signaling by EGFR(R)	0,0290	296	8	0.56959	9.552	SH3KBP1,IRS1,PIK3CD,GAB1,LCK,SOS1,PDGFA,PTK2
0	DAP12 interactions(R)	0,0292	298	8	0.597	9.552	IRS1,PIK3CD,SIRPB1,GAB1,LCK,SOS1,PDGFA,PTK2
0	Integrins in angiogenesis(N)	0,0046	47	4	0.68302	10.245	IRS1,IGF1R,COL4A3,PTK2
0	PIP3 activates AKT signaling(R)	0,0093	95	5	0.77158	10.802	IRS1,PIK3CD,GAB1,LCK,PDGFA
0	Jak-STAT signaling pathway(K)	0,0155	158	6	0.85431	11.598	PIK3CD,LEPR,IFNAR2,SOS1,SOCS1,STAT4
0	Phosphatidylinositol signaling system(K)	0,0096	98	5	0.89215	11.598	INPPL1,PIK3CD,PIK3C2B,MTM1,SYNJ1
0	Signaling events mediated by Stem cell factor receptor (c-Kit)(N)	0,0051	52	4	1.0064	13.083	PIK3C2B,GAB1,SOS1,SOCS1
0	IL2-mediated signaling events(N)	0,0053	54	4	1.1625	13.951	IRS1,LCK,SOS1,SOCS1
0	Amoebiasis(K)	0,0106	108	5	1.4014	16.817	PIK3CD,ACTN1,COL4A3,COL24A1,PTK2
0	Signaling events mediated by focal adhesion kinase(N)	0,0060	61	4	1.8491	19.559	ACTN1,RAPGEF1,SOS1,PTK2
0	Signaling by ERBB4(R)	0,0263	269	7	2.1922	19.559	IRS1,PIK3CD,GAB1,LCK,SOS1,PDGFA,PTK2
0	Neurotrophin signaling pathway(K)	0,0117	120	5	2.2779	19.559	IRS1,PIK3CD,GAB1,RAPGEF1,SOS1
0	Glioma(K)	0,0064	65	4	2.3521	19.559	PIK3CD,IGF1R,SOS1,PDGFA
0	Renal cell carcinoma(K)	0,0065	66	4	2.4919	19.559	PIK3CD,GAB1,RAPGEF1,SOS1
0	Signaling by FGFR3(R)	0,0269	275	7	2.5059	19.559	IRS1,PIK3CD,GAB1,LCK,SOS1,PDGFA,PTK2
0	Signaling by FGFR4(R)	0,0269	275	7	2.5059	19.559	IRS1,PIK3CD,GAB1,LCK,SOS1,PDGFA,PTK2
0	Signaling by FGFR2(R)	0,0270	276	7	2.5615	19.559	IRS1,PIK3CD,GAB1,LCK,SOS1,PDGFA,PTK2
0	Signaling by FGFR1(R)	0,0270	276	7	2.5615	19.559	IRS1,PIK3CD,GAB1,LCK,SOS1,PDGFA,PTK2
0	TCR signaling in na&#xef;ve CD4+ T cells(N)	0,0066	67	4	2.6375	19.559	LCK,SOS1,FYB,PTPRC
0	AMPK signaling pathway(K)	0,0121	124	5	2.6473	19.559	IRS1,PIK3CD,IGF1R,LEPR,SIRT1
0	Signaling by ERBB2(R)	0,0272	278	7	2.6758	19.559	IRS1,PIK3CD,GAB1,LCK,SOS1,PDGFA,PTK2
0	Integrin alphaIIb beta3 signaling(R)	0,0026	27	3	2.7462	19.559	APBB1IP,SOS1,PTK2
0	Signaling by Interleukins(R)	0,0274	280	7	2.7941	19.559	IRS1,INPPL1,PIK3CD,RAPGEF1,SOS1,PDGFA,PTK2
0	Proteoglycans in cancer(K)	0,0199	203	6	3.2909	22.622	PIK3CD,IGF1R,GAB1,SOS1,FLNC,PTK2
0	EGF receptor (ErbB1) signaling pathway(N)	0,0028	29	3	3.3809	22.622	GAB1,SOS1,PTK2
0	Osteoclast differentiation(K)	0,0128	131	5	3.4014	22.622	PIK3CD,SIRPB1,IFNAR2,LCK,SOCS1
0	Prolactin signaling pathway(K)	0,0070	72	4	3.4589	22.622	PIK3CD,SOS1,SOCS1,ESR2
0	Signalling by NGF(R)	0,0382	390	8	3.7435	22.622	IRS1,PIK3CD,GAB1,LCK,RAPGEF1,SOS1,PDGFA,PTK2
0	FoxO signaling pathway(K)	0,0131	134	5	3.7703	22.622	IRS1,PIK3CD,IGF1R,SIRT1,SOS1
0	EPO signaling pathway(N)	0,0032	33	3	4.9181	29.509	GAB1,RAPGEF1,SOS1
0	EGF receptor signaling pathway(P)	0,0080	82	4	5.6274	33.765	PIK3CD,GAB1,SOS1,STAT4
0	Ras signaling pathway(K)	0,0222	227	6	5.9234	35.061	FLT1,PIK3CD,IGF1R,GAB1,SOS1,PDGFA
0	Primary immunodeficiency(K)	0,0035	36	3	6.3237	35.061	LCK,AICDA,PTPRC
0	Signaling by the B Cell Receptor (BCR)(R)	0,0318	325	7	6.7894	35.061	SH3KBP1,IRS1,PIK3CD,GAB1,LCK,SOS1,PDGFA
0	Platelet Aggregation (Plug Formation)(R)	0,0036	37	3	6.8434	35.061	APBB1IP,SOS1,PTK2
0	ErbB signaling pathway(K)	0,0085	87	4	7.0123	35.061	PIK3CD,GAB1,SOS1,PTK2
0	ECM-receptor interaction(K)	0,0085	87	4	7.0123	35.061	IBSP,COL4A3,COL24A1,ITGA11
0	Prostate cancer(K)	0,0087	89	4	7.6284	38.142	PIK3CD,IGF1R,SOS1,PDGFA
0	Aldosterone-regulated sodium reabsorption(K)	0,0038	39	3	7.9629	39.815	IRS1,PIK3CD,ATP1A1
0	Signaling by Type 1 Insulin-like Growth Factor 1 Receptor (IGF1R)(R)	0,0236	241	6	8.0829	40.415	IRS1,IGF1R,GAB1,SOS1,PDGFA,PTK2
0	IFN-gamma pathway(N)	0,0039	40	3	8.5637	42.819	DAPK1,RAPGEF1,SOCS1
0	Stabilization and expansion of the E-cadherin adherens junction(N)	0,0041	42	3	9.8501	49.25	IGF1R,ACTN1,ENAH
0	Insulin Pathway(N)	0,0044	45	3	11.999	59.995	IRS1,RAPGEF1,SOS1
0	Choline metabolism in cancer(K)	0,0099	101	4	12.154	60.769	PIK3CD,SOS1,PDGFA,CHKA
0	T cell receptor signaling pathway(K)	0,0102	104	4	13.527	67.635	PIK3CD,LCK,SOS1,PTPRC
0	Signal regulatory protein (SIRP) family interactions(R)	0,0012	12	2	14.408	72.039	SIRPB1,FYB
0	Type II diabetes mellitus(K)	0,0047	48	3	14.423	72.114	IRS1,PIK3CD,SOCS1
0	Signaling events mediated by PTP1B(N)	0,0051	52	3	18.104	72.414	IRS1,LEPR,LCK
0	TCR signaling in na&#xef;ve CD8+ T cells(N)	0,0053	54	3	20.144	80.577	LCK,SOS1,PTPRC
0	Signaling by Leptin(R)	0,0192	196	5	20.427	81.707	IRS1,LEPR,SOS1,PDGFA,PTK2
0	Pathways in cancer(K)	0,0389	397	7	21.483	85.934	PIK3CD,IGF1R,DAPK1,COL4A3,SOS1,PDGFA,PTK2
0	TCR signaling(R)	0,0117	120	4	22.728	90.913	ENAH,LCK,FYB,PTPRC
0	PDGFR-beta signaling pathway(N)	0,0117	120	4	22.728	90.913	GAB1,LCK,RAPGEF1,SOS1
0	role of pi3k subunit p85 in regulation of actin organization and cell migration(B)	0,0016	16	2	25.316	0,0101	IGF1R,PDGFA
0	B cell activation(P)	0,0058	59	3	25.856	0,0103	PIK3CD,SOS1,PTPRC
0	Neurotrophic factor-mediated Trk receptor signaling(N)	0,0059	60	3	27.106	0,0108	GAB1,RAPGEF1,SOS1
0	IL12-mediated signaling events(N)	0,0060	61	3	28.393	0,0114	LCK,SOCS1,STAT4
0	Signaling events mediated by VEGFR1 and VEGFR2(N)	0,0062	63	3	31.079	0,0124	FLT1,GAB1,PTK2
0	EPHA2 forward signaling(N)	0,0018	18	2	31.854	0,0127	INPPL1,PTK2
0	IL4-mediated signaling events(N)	0,0063	64	3	32.478	0,0127	IRS1,SOCS1,AICDA
0	Natural killer cell mediated cytotoxicity(K)	0,0131	134	4	33.726	0,0127	PIK3CD,IFNAR2,LCK,SOS1
0	NCAM signaling for neurite out-growth(R)	0,0218	223	5	35.519	0,0127	IRS1,COL4A3,SOS1,PDGFA,PTK2
0	Cell adhesion molecules (CAMs)(K)	0,0139	142	4	41.41	0,0127	PTPRF,HLA-DOA,CD274,PTPRC
0	Phospholipase D signaling pathway(K)	0,0140	143	4	42.447	0,0127	PIK3CD,GAB1,SOS1,PDGFA
0	PDGFR-alpha signaling pathway(N)	0,0021	21	2	42.978	0,0129	RAPGEF1,SOS1
0	Melanoma(K)	0,0070	71	3	43.361	0,0130	PIK3CD,IGF1R,PDGFA
0	Fc epsilon receptor (FCERI) signaling(R)	0,0442	451	7	43.52	0,0131	IRS1,PIK3CD,GAB1,LCK,SOS1,PDGFA,PTK2
0	B cell receptor signaling pathway(K)	0,0070	72	3	45.075	0,0135	INPPL1,PIK3CD,SOS1
0	Adherens junction(K)	0,0071	73	3	46.829	0,0140	PTPRF,IGF1R,ACTN1
0	Signaling by Robo receptor(R)	0,0023	23	2	51.255	0,0154	ENAH,SOS1
0	Growth hormone receptor signaling(R)	0,0023	24	2	55.646	0,0167	IRS1,SOCS1
0	Bacterial invasion of epithelial cells(K)	0,0076	78	3	56.221	0,0169	PIK3CD,GAB1,PTK2
0	Glypican 1 network(N)	0,0024	25	2	60.204	0,0181	FLT1,LCK
0	Nongenotropic Androgen signaling(N)	0,0024	25	2	60.204	0,0181	PELP1,PTK2
0	CXCR4-mediated signaling events(N)	0,0078	80	3	60.271	0,0181	LCK,PTK2,PTPRC
0	PI3 kinase pathway(P)	0,0025	26	2	64.927	0,0195	IRS1,INPPL1
0	Signaling events mediated by HDAC Class III(N)	0,0025	26	2	64.927	0,0195	SIRT1,ACSS2
0	Signaling by Insulin receptor(R)	0,0258	264	5	71.835	0,0216	IRS1,GAB1,SOS1,PDGFA,PTK2
0	Small cell lung cancer(K)	0,0084	86	3	73.454	0,0218	PIK3CD,COL4A3,PTK2
0	IL2 signaling events mediated by STAT5(N)	0,0027	28	2	74.862	0,0218	LCK,SOS1
0	Protein digestion and absorption(K)	0,0088	90	3	83.12	0,0218	COL4A3,ATP1A1,COL24A1
0	Signaling by VEGF(R)	0,0268	274	5	83.618	0,0218	FLT1,IRS1,SOS1,PDGFA,PTK2
0	Nectin adhesion pathway(N)	0,0029	30	2	85.44	0,0218	RAPGEF1,PTK2
0	Fc gamma R-mediated phagocytosis(K)	0,0090	92	3	88.221	0,0218	INPPL1,PIK3CD,PTPRC
0	phosphatidylcholine biosynthesis pathway(B)	0,0002	2	1	91.626	0,0218	CHKA
0	Transcriptional misregulation in cancer(K)	0,0175	179	4	92.439	0,0218	FLT1,IGF1R,PDGFA,PTK2
0	Syndecan-4-mediated signaling events(N)	0,0031	32	2	96.647	0,0218	ACTN1,PTK2
0	Propanoate metabolism(K)	0,0031	32	2	96.647	0,0218	PCCB,ACSS2
0	Netrin-mediated signaling events(N)	0,0031	32	2	96.647	0,0218	DAPK1,PTK2
0	HIF-2-alpha transcription factor network(N)	0,0032	33	2	0,0102	0,0218	FLT1,SIRT1
0	Estrogen signaling pathway(K)	0,0097	99	3	0,0108	0,0218	PIK3CD,SOS1,ESR2
0	RAF/MAP kinase cascade(R)	0,0184	188	4	0,0109	0,0218	IRS1,SOS1,PDGFA,PTK2
0	Signaling events mediated by TCPTP(N)	0,0034	35	2	0,0115	0,0229	GAB1,SOS1
0	IL2 signaling events mediated by PI3K(N)	0,0034	35	2	0,0115	0,0229	LCK,SOS1
0	MicroRNAs in cancer(K)	0,0291	297	5	0,0116	0,0231	IRS1,SIRT1,SOS1,PDGFA,SOCS1
0	HIF-1 signaling pathway(K)	0,0101	103	3	0,0120	0,0239	FLT1,PIK3CD,IGF1R
0	Trk receptor signaling mediated by PI3K and PLC-gamma(N)	0,0035	36	2	0,0121	0,0242	GAB1,SOS1
0	E-cadherin signaling in the nascent adherens junction(N)	0,0035	36	2	0,0121	0,0242	ENAH,RAPGEF1
0	EPHB forward signaling(N)	0,0037	38	2	0,0134	0,0268	PTK2,SYNJ1
0	Class I PI3K signaling events(N)	0,0037	38	2	0,0134	0,0268	INPPL1,LCK
0	Insulin resistance(K)	0,0107	109	3	0,0139	0,0278	IRS1,PIK3CD,PTPRF
0	activation of csk by camp-dependent protein kinase inhibits signaling through the t cell receptor(B)	0,0040	41	2	0,0155	0,0309	PTK2,PTPRC
0	Inositol phosphate metabolism(R)	0,0041	42	2	0,0162	0,0323	INPPL1,SYNJ1
0	Beta3 integrin cell surface interactions(N)	0,0042	43	2	0,0169	0,0338	IBSP,COL4A3
0	Toxoplasmosis(K)	0,0116	118	3	0,0171	0,0343	PIK3CD,HLA-DOA,SOCS1
0	Leukocyte transendothelial migration(K)	0,0116	118	3	0,0171	0,0343	PIK3CD,ACTN1,PTK2
0	Carbohydrate digestion and absorption(K)	0,0044	45	2	0,0184	0,0368	PIK3CD,ATP1A1
0	FGF signaling pathway(N)	0,0046	47	2	0,0200	0,0399	GAB1,SOS1
0	Intestinal immune network for IgA production(K)	0,0046	47	2	0,0200	0,0399	HLA-DOA,AICDA
0	IL6-mediated signaling events(N)	0,0046	47	2	0,0200	0,0399	GAB1,SOS1
0	GPVI-mediated activation cascade(R)	0,0048	49	2	0,0216	0,0431	PIK3CD,LCK
0	Platelet activation(K)	0,0127	130	3	0,0221	0,0441	PIK3CD,APBB1IP,COL24A1
0	Hepatitis C(K)	0,0130	133	3	0,0234	0,0458	PIK3CD,IFNAR2,SOS1
0	Endometrial cancer(K)	0,0051	52	2	0,0241	0,0458	PIK3CD,SOS1
0	Interleukin signaling pathway(P)	0,0054	55	2	0,0267	0,0458	IRS1,SOS1
0	PDGF receptor signaling network(N)	0,0006	6	1	0,0272	0,0458	PDGFA
0	Regulation of lipolysis in adipocytes(K)	0,0055	56	2	0,0276	0,0458	IRS1,PIK3CD
0	Non-small cell lung cancer(K)	0,0055	56	2	0,0276	0,0458	PIK3CD,SOS1
0	Acute myeloid leukemia(K)	0,0056	57	2	0,0285	0,0458	PIK3CD,SOS1
0	HTLV-I infection(K)	0,0253	258	4	0,0307	0,0458	PIK3CD,HLA-DOA,LCK,PDGFA
0	mTOR signaling pathway(K)	0,0059	60	2	0,0313	0,0458	IRS1,PIK3CD
0	VEGF signaling pathway(K)	0,0060	61	2	0,0323	0,0458	PIK3CD,PTK2
0	Non-alcoholic fatty liver disease (NAFLD)(K)	0,0148	151	3	0,0323	0,0458	IRS1,PIK3CD,LEPR
0	Fc-epsilon receptor I signaling in mast cells(N)	0,0061	62	2	0,0333	0,0458	SOS1,PTK2
0	Cytokine-cytokine receptor interaction(K)	0,0259	265	4	0,0334	0,0458	FLT1,LEPR,IFNAR2,PDGFA
0	Costimulation by the CD28 family(R)	0,0062	63	2	0,0342	0,0458	LCK,CD274
0	LPA receptor mediated events(N)	0,0062	63	2	0,0342	0,0458	GAB1,PTK2
0	Ras Pathway(P)	0,0062	63	2	0,0342	0,0458	PIK3CD,SOS1
0	Downstream signaling in na&#xef;ve CD8+ T cells(N)	0,0063	64	2	0,0352	0,0458	IFNAR2,STAT4
0	ifn alpha signaling pathway(B)	0,0008	8	1	0,0362	0,0458	IFNAR2
0	a4b7 Integrin signaling(N)	0,0008	8	1	0,0362	0,0458	PTK2
0	Ligand-independent caspase activation via DCC(R)	0,0008	8	1	0,0362	0,0458	DAPK1
0	Inflammatory bowel disease (IBD)(K)	0,0064	65	2	0,0362	0,0458	HLA-DOA,STAT4
0	BCR signaling pathway(N)	0,0064	65	2	0,0362	0,0458	SOS1,PTPRC
0	Interferon alpha/beta signaling(R)	0,0065	66	2	0,0373	0,0458	IFNAR2,SOCS1
0	Angiogenesis(P)	0,0065	66	2	0,0373	0,0458	SOS1,PTK2
0	Beta1 integrin cell surface interactions(N)	0,0065	66	2	0,0373	0,0458	COL4A3,ITGA11
0	Fc epsilon RI signaling pathway(K)	0,0066	67	2	0,0383	0,0458	PIK3CD,SOS1
0	EGFR-dependent Endothelin signaling events(N)	0,0009	9	1	0,0406	0,0458	SOS1
0	Adipocytokine signaling pathway(K)	0,0069	70	2	0,0414	0,0458	IRS1,LEPR
0	Cell junction organization(R)	0,0069	70	2	0,0414	0,0458	ACTN1,FLNC
0	cGMP-PKG signaling pathway(K)	0,0164	167	3	0,0416	0,0458	IRS1,PIK3CD,ATP1A1
0	Chronic myeloid leukemia(K)	0,0071	73	2	0,0447	0,0458	PIK3CD,SOS1
0	Inflammation mediated by chemokine and cytokine signaling pathway(P)	0,0071	73	2	0,0447	0,0458	PIK3CD,SOS1
0	VEGF and VEGFR signaling network(N)	0,0010	10	1	0,0450	0,0458	FLT1
0	Arrhythmogenic right ventricular cardiomyopathy (ARVC)(K)	0,0072	74	2	0,0458	0,0458	ACTN1,ITGA11
0	Influenza A(K)	0,0171	175	3	0,0467	0,0467	PIK3CD,HLA-DOA,IFNAR2
0	regulation of transcriptional activity by pml(B)	0,0011	11	1	0,0494	0,0494	SIRT1
0	regulators of bone mineralization(B)	0,0011	11	1	0,0494	0,0494	IBSP
1	RNA transport(K)	0,0168	172	9	8.0457e-06	0.00063561	EIF4A2,NUP205,XPO1,XPO5,NUP214,NCBP1,UPF3A,SNUPN,NUP54
1	Processing of Capped Intron-Containing Pre-mRNA(R)	0,0165	169	8	0.00017687	0.0068979	NUP205,DHX9,RNPC3,RBM5,HNRNPA0,NUP214,NCBP1,NUP54
1	Mitotic Prometaphase(R)	0,0097	99	6	0.0032541	0.063399	AHCTF1,CASC5,XPO1,BUB1,NUDC,KIF18A
1	Metabolism of non-coding RNA(R)	0,0050	51	5	0.0033368	0.063399	NUP205,NUP214,NCBP1,SNUPN,NUP54
1	ISG15 antiviral mechanism(R)	0,0066	67	5	0.012654	0.18981	EIF4A2,NUP205,KPNA4,NUP214,NUP54
1	Gene Silencing by RNA(R)	0,0077	79	5	0.028168	0.36619	NUP205,XPO5,NUP214,DICER1,NUP54
1	Mitotic Metaphase and Anaphase(R)	0,0160	163	6	0.05725	0.62975	AHCTF1,CASC5,XPO1,BUB1,NUDC,KIF18A
1	Hexose transport(R)	0,0043	44	4	0.075069	0.67562	NUP205,NUP214,GCKR,NUP54
1	Signaling by Rho GTPases(R)	0,0316	323	6	2.5371	20.297	AHCTF1,CASC5,XPO1,BUB1,NUDC,KIF18A
1	tRNA processing in the nucleus(R)	0,0055	56	3	5.4138	37.897	NUP205,NUP214,NUP54
1	Mitotic Prophase(R)	0,0065	66	3	8.6957	60.87	NUP205,NUP214,NUP54
1	Cellular response to heat stress(R)	0,0076	78	3	14.03	84.177	NUP205,NUP214,NUP54
1	SUMOylation(R)	0,0098	100	3	28.353	0,0170	NUP205,NUP214,NUP54
1	RNA Polymerase II Transcription(R)	0,0106	108	3	35.179	0,0176	NCBP1,TAF2,TAF1
1	Metabolism of carbohydrates(R)	0,0234	239	4	44.618	0,0223	NUP205,NUP214,GCKR,NUP54
1	BMP receptor signaling(N)	0,0040	41	2	60.884	0,0244	NUP214,SMURF1
1	PLK1 signaling events(N)	0,0043	44	2	69.752	0,0279	BUB1,NUDC
1	Basal transcription factors(K)	0,0044	45	2	72.831	0,0291	TAF2,TAF1
1	Role of Calcineurin-dependent NFAT signaling in lymphocytes(N)	0,0051	52	2	96.068	0,0332	XPO1,NUP214
1	Signaling events mediated by HDAC Class I(N)	0,0055	56	2	0,0111	0,0332	XPO1,SMURF1
2	Notch signaling pathway(K)	0,0047	48	5	0.0011265	0.093499	NOTCH2,HDAC2,LFNG,CIR1,JAG1
2	Notch signaling pathway(P)	0,0021	21	3	0.19328	7.9246	NOTCH2,CIR1,JAG1
2	Chromatin modifying enzymes(R)	0,0186	190	4	11.082	0,0299	KDM5B,HDAC2,KMT2A,MORF4L2
2	Nucleotide Excision Repair(R)	0,0100	102	3	19.436	0,0346	RFC1,PPIE,ERCC6
2	Signaling by NOTCH2(R)	0,0027	28	2	21.622	0,0346	NOTCH2,JAG1
3	HDR through Homologous Recombination (HR) or Single Strand Annealing (SSA)(R)	0,0083	85	7	1.95e-06	0.00013486	PALB2,RAD51D,UIMC1,ATM,RAD1,WHSC1,RAD9B
3	Cell Cycle Checkpoints(R)	0,0146	149	8	2.2109e-06	0.00013486	RFWD2,UIMC1,ATM,RAD1,WHSC1,RAD9B,TP53,MCM2
3	DNA Double Strand Break Response(R)	0,0043	44	5	0.00021804	0.0087214	KDM4A,UIMC1,ATM,WHSC1,TP53
3	p53 signaling pathway(K)	0,0067	68	4	0.087431	2.6229	RFWD2,CCNG2,ATM,TP53
3	DNA Damage/Telomere Stress Induced Senescence(R)	0,0026	27	3	0.20366	4.8878	ATM,TP53,ASF1A
3	ATM pathway(N)	0,0033	34	3	0.40313	8.0627	RFWD2,UIMC1,ATM
3	Nonhomologous End-Joining (NHEJ)(R)	0,0035	36	3	0.47735	8.1149	UIMC1,ATM,WHSC1
3	P53 pathway feedback loops 1(P)	0,0006	6	2	0.65116	9.7674	RFWD2,TP53
3	Fanconi anemia pathway(N)	0,0044	45	3	0.92191	11.985	PALB2,ATM,RAD1
3	role of brca1 brca2 and atr in cancer susceptibility(B)	0,0020	20	2	7.1172	85.406	RAD1,TP53
3	p53 pathway feedback loops 2(P)	0,0023	24	2	10.201	0,0112	ATM,TP53
3	BARD1 signaling events(N)	0,0028	29	2	14.807	0,0144	ATM,TP53
3	Cell cycle(K)	0,0121	124	3	17.479	0,0144	ATM,TP53,MCM2
3	Meiotic recombination(R)	0,0031	32	2	17.965	0,0144	DMC1,ATM
3	Direct p53 effectors(N)	0,0128	131	3	20.43	0,0163	VCAN,RFWD2,TP53
3	ATR signaling pathway(N)	0,0036	37	2	23.878	0,0167	RAD1,MCM2
3	p53 pathway(P)	0,0043	44	2	33.492	0,0234	ATM,TP53
3	Transcriptional misregulation in cancer(K)	0,0175	179	3	49.093	0,0295	ATM,WHSC1,TP53
3	p53 pathway(N)	0,0056	57	2	55.357	0,0332	ATM,TP53
3	Chromatin modifying enzymes(R)	0,0186	190	3	57.912	0,0347	KDM4A,KAT7,WHSC1
3	O-linked glycosylation(R)	0,0064	65	2	71.316	0,0357	MUC2,GCNT3
3	Regulation of Telomerase(N)	0,0067	68	2	77.778	0,0389	ATM,RAD1
3	PLK3 signaling events(N)	0,0005	5	1	97.46	0,0487	TP53
4	agrin in postsynaptic differentiation(B)	0,0045	46	5	5.3611e-05	0.0044497	GIT2,DMD,PAK3,UTRN,PAK2
4	Striated Muscle Contraction(R)	0,0030	31	4	0.0011281	0.046253	MYBPC3,TTN,DMD,MYH6
4	Hypertrophic cardiomyopathy (HCM)(K)	0,0081	83	4	0.055426	1.4579	MYBPC3,TTN,DMD,MYH6
4	Dilated cardiomyopathy(K)	0,0087	89	4	0.072897	1.4579	MYBPC3,TTN,DMD,MYH6
4	RAC1 signaling pathway(N)	0,0053	54	3	0.64129	10.261	ABI2,CTNNA1,PAK2
4	Adherens junction(K)	0,0071	73	3	1.558	20.254	WAS,MLLT4,CTNNA1
4	T cell activation(P)	0,0079	81	3	2.1134	21.863	WAS,PAK3,PAK2
4	Regulation of actin cytoskeleton(K)	0,0210	214	4	2.1863	21.863	WAS,ABI2,PAK3,PAK2
4	Myogenesis(R)	0,0023	24	2	5.6815	51.134	SPAG9,CTNNA1
4	TCR signaling(R)	0,0117	120	3	6.6392	51.589	WAS,PAK3,PAK2
4	Nectin adhesion pathway(N)	0,0029	30	2	8.8323	51.589	MLLT4,CTNNA1
4	Regulation of p38-alpha and p38-beta(N)	0,0030	31	2	9.423	51.589	PAK3,PAK2
4	Tight junction(K)	0,0135	138	3	9.9382	51.589	MLLT4,CTNNA1,MYH6
4	Signaling by Rho GTPases(R)	0,0316	323	4	10.318	51.589	WAS,CTNNA1,PAK3,PAK2
4	Arf6 trafficking events(N)	0,0033	34	2	11.306	56.531	SPAG9,CTNNA1
4	E-cadherin signaling in the nascent adherens junction(N)	0,0035	36	2	12.654	63.27	MLLT4,CTNNA1
4	Stabilization and expansion of the E-cadherin adherens junction(N)	0,0041	42	2	17.136	68.545	MLLT4,CTNNA1
4	Posttranslational regulation of adherens junction stability and dissassembly(N)	0,0047	48	2	22.268	89.074	NTRK2,CTNNA1
4	Viral myocarditis(K)	0,0057	58	2	32.239	0,0104	DMD,MYH6
4	Costimulation by the CD28 family(R)	0,0062	63	2	37.877	0,0104	PAK3,PAK2
4	Signaling events mediated by VEGFR1 and VEGFR2(N)	0,0062	63	2	37.877	0,0104	CTNNA1,PAK2
4	Ras Pathway(P)	0,0062	63	2	37.877	0,0104	PAK3,PAK2
4	Semaphorin interactions(R)	0,0064	65	2	40.251	0,0104	PAK3,PAK2
4	Ras signaling pathway(K)	0,0222	227	3	40.886	0,0104	MLLT4,PAK3,PAK2
4	Renal cell carcinoma(K)	0,0065	66	2	41.464	0,0104	PAK3,PAK2
4	CDC42 signaling events(N)	0,0069	70	2	46.485	0,0104	CTNNA1,PAK2
4	Cell junction organization(R)	0,0069	70	2	46.485	0,0104	MLLT4,CTNNA1
4	Arrhythmogenic right ventricular cardiomyopathy (ARVC)(K)	0,0072	74	2	51.774	0,0104	CTNNA1,DMD
4	Bacterial invasion of epithelial cells(K)	0,0076	78	2	57.328	0,0115	WAS,CTNNA1
4	Signaling events mediated by Hepatocyte Growth Factor Receptor (c-Met)(N)	0,0078	80	2	60.203	0,0120	CTNNA1,PAK2
4	Signaling by VEGF(R)	0,0268	274	3	68.974	0,0138	CTNNA1,PAK3,PAK2
4	ErbB signaling pathway(K)	0,0085	87	2	70.779	0,0142	PAK3,PAK2
4	MAPK6/MAPK4 signaling(R)	0,0086	88	2	72.354	0,0145	PAK3,PAK2
4	Fc gamma R-mediated phagocytosis(K)	0,0090	92	2	78.814	0,0158	WAS,DOCK2
4	T cell receptor signaling pathway(K)	0,0102	104	2	99.699	0,0199	PAK3,PAK2
4	Alzheimer disease-presenilin pathway(P)	0,0109	111	2	0,0113	0,0226	MLLT4,CTNNA1
4	Leukocyte transendothelial migration(K)	0,0116	118	2	0,0127	0,0254	MLLT4,CTNNA1
4	C-type lectin receptors (CLRs)(R)	0,0117	119	2	0,0129	0,0258	PAK3,PAK2
4	Axon guidance(K)	0,0124	127	2	0,0146	0,0292	PAK3,PAK2
4	fas signaling pathway (cd95)(B)	0,0020	20	1	0,0290	0,0304	PAK2
4	Chemokine signaling pathway(K)	0,0183	187	2	0,0301	0,0304	WAS,DOCK2
4	E-cadherin signaling in keratinocytes(N)	0,0021	21	1	0,0304	0,0304	CTNNA1
4	Nicotinic acetylcholine receptor signaling pathway(P)	0,0022	22	1	0,0318	0,0318	MYH6
4	C-MYC pathway(N)	0,0024	25	1	0,0361	0,0361	PAK2
4	Focal adhesion(K)	0,0203	207	2	0,0362	0,0362	PAK3,PAK2
4	fc epsilon receptor i signaling in mast cells(B)	0,0027	28	1	0,0403	0,0403	PAK2
4	N-cadherin signaling events(N)	0,0032	33	1	0,0474	0,0474	CTNNA1
4	IL8- and CXCR2-mediated signaling events(N)	0,0033	34	1	0,0488	0,0488	DOCK2
5	TRAIL signaling(R)	0,0007	7	3	0.0011654	0.1212	TNFRSF10A,CFLAR,CASP10
5	TRAIL signaling pathway(N)	0,0022	22	3	0.035743	1.2637	TNFRSF10A,CFLAR,CASP10
5	Hedgehog 'on' state(R)	0,0079	81	4	0.037166	1.2637	SMURF2,CUL3,PSMB7,DZIP1
5	Ubiquitin mediated proteolysis(K)	0,0134	137	4	0.29103	7.5668	SMURF2,CUL3,UBE3B,UBE2M
5	TCF dependent signaling in response to WNT(R)	0,0155	158	4	0.5064	10.128	SMURF2,CUL3,RNF146,PSMB7
5	Regulated Necrosis(R)	0,0015	15	2	1.9401	27.427	TNFRSF10A,CFLAR
5	Apoptosis(K)	0,0083	85	3	1.9591	27.427	TNFRSF10A,CFLAR,CASP10
5	Ligand-dependent caspase activation(R)	0,0017	17	2	2.488	32.344	TNFRSF10A,CFLAR
5	induction of apoptosis through dr3 and dr4/5 death receptors(B)	0,0021	21	2	3.7847	41.505	TNFRSF10A,CASP10
5	Mitophagy(R)	0,0022	22	2	4.1505	41.505	MTERF3,SQSTM1
5	FAS (CD95) signaling pathway(N)	0,0031	32	2	8.7127	74.068	CFLAR,CASP10
5	FAS signaling pathway(P)	0,0032	33	2	9.2585	74.068	CFLAR,CASP10
5	Signaling by TGF-beta Receptor Complex(R)	0,0071	73	2	43.911	0,0342	SMURF2,UBE2M
5	Signaling by VEGF(R)	0,0268	274	3	56.295	0,0342	CUL3,HSPB1,PSMB7
5	Signaling by Interleukins(R)	0,0274	280	3	59.782	0,0342	CUL3,PSMB7,SQSTM1
5	Regulation of mRNA stability by proteins that bind AU-rich elements(R)	0,0084	86	2	60.326	0,0342	HSPB1,PSMB7
5	MAPK6/MAPK4 signaling(R)	0,0086	88	2	63.066	0,0342	HSPB1,PSMB7
5	FasL/ CD95L signaling(R)	0,0005	5	1	68.322	0,0342	CASP10
5	TNFR2 non-canonical NF-kB pathway(R)	0,0094	96	2	74.586	0,0373	PSMB7,UBE2M
5	TNF signaling pathway(K)	0,0108	110	2	96.862	0,0394	CFLAR,CASP10
5	Beta-catenin independent WNT signaling(R)	0,0109	111	2	98.554	0,0394	SMURF2,PSMB7
5	C-type lectin receptors (CLRs)(R)	0,0117	119	2	0,0113	0,0450	PSMB7,UBE2M
6	Assembly of the primary cilium(R)	0,0168	172	10	5.107e-11	5.5667e-09	HSP90AA1,C2CD3,RAB11A,AHI1,TMEM67,CNTRL,EXOC4,CEP83,B9D1,EXOC2
6	Translocation of GLUT4 to the plasma membrane(R)	0,0051	52	4	0.008771	0.47364	MYO5A,RAB11A,EXOC4,EXOC2
6	Insulin processing(R)	0,0021	21	3	0.03883	1.3979	MYO5A,EXOC4,EXOC2
6	Insulin Pathway(N)	0,0044	45	3	0.37408	10.1	EXOC4,SGK1,EXOC2
6	Mitotic G2-G2/M phases(R)	0,0109	111	3	5.2966	0,0111	HSP90AA1,CNTRL,TUBGCP6
6	Arf6 trafficking events(N)	0,0033	34	2	11.306	0,0148	EXOC4,EXOC2
6	Class I PI3K signaling events mediated by Akt(N)	0,0034	35	2	11.971	0,0148	HSP90AA1,MTOR
6	IL2 signaling events mediated by PI3K(N)	0,0034	35	2	11.971	0,0148	HSP90AA1,MTOR
6	Class I PI3K signaling events(N)	0,0037	38	2	14.075	0,0148	HSP90AA1,SGK1
6	Aldosterone-regulated sodium reabsorption(K)	0,0038	39	2	14.813	0,0148	SCNN1B,SGK1
6	LKB1 signaling events(N)	0,0042	43	2	17.947	0,0162	HSP90AA1,MTOR
6	mTOR signaling pathway(N)	0,0063	64	2	39.055	0,0351	MTOR,SGK1
6	Regulation of Telomerase(N)	0,0067	68	2	43.941	0,0352	HSP90AA1,MTOR
6	Glucocorticoid receptor regulatory network(N)	0,0076	78	2	57.328	0,0401	HSP90AA1,SGK1
6	Cellular response to heat stress(R)	0,0076	78	2	57.328	0,0401	HSP90AA1,MTOR
6	Prostate cancer(K)	0,0087	89	2	73.946	0,0444	HSP90AA1,MTOR
7	Regulation of nuclear beta catenin signaling and target gene transcription(N)	0,0078	80	3	0.094442	6.2332	TCF7,CTNNB1,TCF4
7	Thyroid cancer(K)	0,0028	29	2	1.2003	39.61	TCF7,CTNNB1
7	Endometrial cancer(K)	0,0051	52	2	3.8361	59.83	TCF7,CTNNB1
7	Basal cell carcinoma(K)	0,0054	55	2	4.2881	59.83	TCF7,CTNNB1
7	Coregulation of Androgen receptor activity(N)	0,0059	60	2	5.0965	59.83	CTNNB1,TCF4
7	Colorectal cancer(K)	0,0061	62	2	5.4391	59.83	TCF7,CTNNB1
7	Adherens junction(K)	0,0071	73	2	7.5187	61.792	TCF7,CTNNB1
7	Arrhythmogenic right ventricular cardiomyopathy (ARVC)(K)	0,0072	74	2	7.724	61.792	TCF7,CTNNB1
7	Prostate cancer(K)	0,0087	89	2	11.129	77.903	TCF7,CTNNB1
7	Cadherin signaling pathway(P)	0,0098	100	2	14.009	84.057	CDHR1,CTNNB1
7	Melanogenesis(K)	0,0098	100	2	14.009	84.057	TCF7,CTNNB1
7	Wnt signaling pathway(K)	0,0138	141	2	27.554	0,0131	TCF7,CTNNB1
7	Signaling pathways regulating pluripotency of stem cells(K)	0,0139	142	2	27.939	0,0131	CTNNB1,ISL1
7	Hippo signaling pathway(K)	0,0151	154	2	32.757	0,0131	TCF7,CTNNB1
7	TCF dependent signaling in response to WNT(R)	0,0155	158	2	34.445	0,0138	TCF7,CTNNB1
7	Wnt signaling pathway(P)	0,0262	268	2	96.272	0,0244	CDHR1,CTNNB1
7	Degradation of beta catenin(N)	0,0018	18	1	0,0105	0,0244	CTNNB1
7	Canonical Wnt signaling pathway(N)	0,0020	20	1	0,0117	0,0244	CTNNB1
7	segmentation clock(B)	0,0021	21	1	0,0123	0,0244	CTNNB1
7	Incretin synthesis, secretion, and inactivation(R)	0,0021	21	1	0,0123	0,0244	ISL1
7	E-cadherin signaling in keratinocytes(N)	0,0021	21	1	0,0123	0,0244	CTNNB1
7	Myogenesis(R)	0,0023	24	1	0,0140	0,0244	CTNNB1
7	p53 pathway feedback loops 2(P)	0,0023	24	1	0,0140	0,0244	CTNNB1
7	multi-step regulation of transcription by pitx2(B)	0,0025	26	1	0,0152	0,0244	CTNNB1
7	Nectin adhesion pathway(N)	0,0029	30	1	0,0175	0,0244	CTNNB1
7	wnt signaling pathway(B)	0,0029	30	1	0,0175	0,0244	CTNNB1
7	trefoil factors initiate mucosal healing(B)	0,0030	31	1	0,0181	0,0244	CTNNB1
7	N-cadherin signaling events(N)	0,0032	33	1	0,0192	0,0244	CTNNB1
7	Trk receptor signaling mediated by the MAPK pathway(N)	0,0032	33	1	0,0192	0,0244	MAP2K5
7	Arf6 trafficking events(N)	0,0033	34	1	0,0198	0,0244	CTNNB1
7	Pathways in cancer(K)	0,0389	397	2	0,0204	0,0244	TCF7,CTNNB1
7	inactivation of gsk3 by akt causes accumulation of b-catenin in alveolar macrophages(B)	0,0035	36	1	0,0210	0,0244	CTNNB1
7	E-cadherin signaling in the nascent adherens junction(N)	0,0035	36	1	0,0210	0,0244	CTNNB1
7	Stabilization and expansion of the E-cadherin adherens junction(N)	0,0041	42	1	0,0244	0,0244	CTNNB1
7	Presenilin action in Notch and Wnt signaling(N)	0,0044	45	1	0,0261	0,0261	CTNNB1
7	Integrin-linked kinase signaling(N)	0,0044	45	1	0,0261	0,0261	CTNNB1
7	TGF-beta receptor signaling(N)	0,0046	47	1	0,0273	0,0273	CTNNB1
7	Apoptotic execution phase(R)	0,0046	47	1	0,0273	0,0273	CTNNB1
7	Posttranslational regulation of adherens junction stability and dissassembly(N)	0,0047	48	1	0,0279	0,0279	CTNNB1
7	FoxO family signaling(N)	0,0047	48	1	0,0279	0,0279	CTNNB1
7	RAC1 signaling pathway(N)	0,0053	54	1	0,0313	0,0313	CTNNB1
7	Pathogenic Escherichia coli infection(K)	0,0054	55	1	0,0319	0,0319	CTNNB1
7	Acute myeloid leukemia(K)	0,0056	57	1	0,0330	0,0330	TCF7
7	Signaling events mediated by VEGFR1 and VEGFR2(N)	0,0062	63	1	0,0364	0,0364	CTNNB1
7	Cytosolic sensors of pathogen-associated DNA (R)	0,0065	66	1	0,0382	0,0382	CTNNB1
7	Degradation of beta-catenin by the destruction complex(R)	0,0067	68	1	0,0393	0,0393	CTNNB1
7	CDC42 signaling events(N)	0,0069	70	1	0,0404	0,0404	CTNNB1
7	AP-1 transcription factor network(N)	0,0069	70	1	0,0404	0,0404	CTNNB1
7	Bacterial invasion of epithelial cells(K)	0,0076	78	1	0,0450	0,0450	CTNNB1
7	Signaling events mediated by Hepatocyte Growth Factor Receptor (c-Met)(N)	0,0078	80	1	0,0461	0,0461	CTNNB1
8	L1CAM interactions(R)	0,0077	79	5	0.00012307	0.0065229	DLG3,CHL1,DLG4,SCN5A,ANK1
8	Gastrin-CREB signalling pathway via PKC and MAPK(R)	0,0354	362	3	59.313	0,0351	SYNGAP1,DLG4,KALRN
8	ER to Golgi Anterograde Transport(R)	0,0115	117	2	67.387	0,0351	COG4,ANK1
8	Huntington disease(P)	0,0118	121	2	71.905	0,0351	DLG4,KALRN
8	Signalling by NGF(R)	0,0382	390	3	72.941	0,0351	SYNGAP1,DLG4,KALRN
8	Neurotransmitter Receptor Binding And Downstream Transmission In The Postsynaptic Cell(R)	0,0129	132	2	85.021	0,0351	DLG3,DLG4
8	Hippo signaling pathway(K)	0,0151	154	2	0,0114	0,0351	DLG3,DLG4
8	LGI-ADAM interactions(R)	0,0014	14	1	0,0150	0,0351	DLG4
8	Arf6 downstream pathway(N)	0,0015	15	1	0,0160	0,0351	KALRN
8	RAF/MAP kinase cascade(R)	0,0184	188	2	0,0167	0,0351	SYNGAP1,DLG4
8	Asparagine N-linked glycosylation(R)	0,0186	190	2	0,0170	0,0351	COG4,ANK1
8	Signaling by Leptin(R)	0,0192	196	2	0,0181	0,0351	SYNGAP1,DLG4
8	nitric oxide signaling pathway(B)	0,0017	17	1	0,0182	0,0351	DLG4
8	NCAM signaling for neurite out-growth(R)	0,0218	223	2	0,0230	0,0351	SYNGAP1,DLG4
8	Signaling by Type 1 Insulin-like Growth Factor 1 Receptor (IGF1R)(R)	0,0236	241	2	0,0266	0,0351	SYNGAP1,DLG4
8	Dorso-ventral axis formation(K)	0,0026	27	1	0,0287	0,0351	CPEB4
8	ErbB4 signaling events(N)	0,0027	28	1	0,0297	0,0351	DLG4
8	Signaling by Insulin receptor(R)	0,0258	264	2	0,0315	0,0351	SYNGAP1,DLG4
8	Signaling by SCF-KIT(R)	0,0259	265	2	0,0317	0,0351	SYNGAP1,DLG4
8	Signaling by ERBB4(R)	0,0263	269	2	0,0326	0,0351	SYNGAP1,DLG4
8	Signaling by VEGF(R)	0,0268	274	2	0,0337	0,0351	SYNGAP1,DLG4
8	Signaling by FGFR3(R)	0,0269	275	2	0,0339	0,0351	SYNGAP1,DLG4
8	Signaling by FGFR4(R)	0,0269	275	2	0,0339	0,0351	SYNGAP1,DLG4
8	Signaling by FGFR2(R)	0,0270	276	2	0,0342	0,0351	SYNGAP1,DLG4
8	Signaling by FGFR1(R)	0,0270	276	2	0,0342	0,0351	SYNGAP1,DLG4
8	Signaling by ERBB2(R)	0,0272	278	2	0,0346	0,0351	SYNGAP1,DLG4
8	Signaling by Interleukins(R)	0,0274	280	2	0,0351	0,0351	SYNGAP1,DLG4
8	Signaling by EGFR(R)	0,0290	296	2	0,0388	0,0388	SYNGAP1,DLG4
8	DAP12 interactions(R)	0,0292	298	2	0,0393	0,0393	SYNGAP1,DLG4
8	Regulation of RAC1 activity(N)	0,0037	38	1	0,0402	0,0402	KALRN
8	EPHB forward signaling(N)	0,0037	38	1	0,0402	0,0402	KALRN
8	Signaling by PDGF(R)	0,0296	302	2	0,0403	0,0403	SYNGAP1,DLG4
8	Signaling by Rho GTPases(R)	0,0316	323	2	0,0455	0,0455	DLG4,KALRN
10	Activation of anterior HOX genes in hindbrain development during early embryogenesis(R)	0,0065	66	3	0.026727	0.61472	EGR2,RBBP4,KDM6A
10	Mitotic G2-G2/M phases(R)	0,0109	111	2	11.558	0,0104	RBBP4,LIN52
10	Mitotic G1-G1/S phases(R)	0,0123	126	2	14.849	0,0104	RBBP4,LIN52
10	Chromatin modifying enzymes(R)	0,0186	190	2	33.34	0,0167	RBBP4,KDM6A
10	PRC2 methylates histones and DNA(R)	0,0017	17	1	82.951	0,0305	RBBP4
10	Nucleosome assembly(R)	0,0028	29	1	0,0141	0,0305	RBBP4
10	Calcineurin-regulated NFAT-dependent transcription in lymphocytes(N)	0,0045	46	1	0,0223	0,0305	EGR2
10	Hedgehog signaling events mediated by Gli proteins(N)	0,0047	48	1	0,0233	0,0305	RBBP4
10	Validated transcriptional targets of TAp63 isoforms(N)	0,0049	50	1	0,0242	0,0305	EGR2
10	Signaling events mediated by HDAC Class I(N)	0,0055	56	1	0,0271	0,0305	RBBP4
10	Coregulation of Androgen receptor activity(N)	0,0059	60	1	0,0290	0,0305	TMF1
10	Regulation of retinoblastoma protein(N)	0,0062	63	1	0,0305	0,0305	RBBP4
10	IL4-mediated signaling events(N)	0,0063	64	1	0,0309	0,0309	EGR2
10	Oxidative Stress Induced Senescence(R)	0,0063	64	1	0,0309	0,0309	RBBP4
10	Regulation of Telomerase(N)	0,0067	68	1	0,0329	0,0329	RBBP4
10	E2F transcription factor network(N)	0,0069	70	1	0,0338	0,0338	RBBP4
10	Regulation of nuclear SMAD2/3 signaling(N)	0,0075	77	1	0,0371	0,0371	RBBP4
10	Transcriptional regulation of white adipocyte differentiation(R)	0,0077	79	1	0,0381	0,0381	EGR2
10	RNA Polymerase I, RNA Polymerase III, and Mitochondrial Transcription(R)	0,0087	89	1	0,0428	0,0428	RBBP4

## Sheet: WT238 splic. paths in network
GeneSet	RatioOfProteinInGeneSet	NumberOfProteinInGeneSet	ProteinFromNetwork	P-value	FDR	Nodes
Focal adhesion(K)	0,0203	207	16	0.016987	7.976	ACTN1,PDGFA,COL24A1,PTK2,RAPGEF1,FLNC,PAK3,PAK2,CTNNB1,IGF1R,IBSP,COL4A3,ITGA11,FLT1,PIK3CD,SOS1
Signaling events mediated by Hepatocyte Growth Factor Receptor (c-Met)(N)	0,0078	80	10	0.027888	7.976	PTK2,SH3KBP1,GAB1,RAPGEF1,CTNNA1,PAK2,CTNNB1,INPPL1,SOS1,MTOR
Stabilization and expansion of the E-cadherin adherens junction(N)	0,0041	42	7	0.14774	28.07	ACTN1,ENAH,EXOC4,CTNNA1,CTNNB1,IGF1R,MLLT4
Prostate cancer(K)	0,0087	89	9	0.45707	65.362	TP53,PDGFA,CTNNB1,IGF1R,TCF7,PIK3CD,HSP90AA1,SOS1,MTOR
Adherens junction(K)	0,0071	73	8	0.69971	79.767	ACTN1,PTPRF,WAS,CTNNA1,CTNNB1,IGF1R,TCF7,MLLT4
T cell activation(P)	0,0079	81	8	1.4211	0,0128	WAS,PAK3,PAK2,HLA-DOA,PTPRC,PIK3CD,LCK,SOS1
Signaling by VEGF(R)	0,0268	274	15	1.8049	0,0128	SYNGAP1,PDGFA,PTK2,PSMB7,CTNNA1,PAK3,PAK2,IRS1,CUL3,DLG4,FLT1,HSPB1,HSP90AA1,SOS1,MTOR
Signaling events mediated by VEGFR1 and VEGFR2(N)	0,0062	63	7	1.8315	0,0128	PTK2,GAB1,CTNNA1,PAK2,CTNNB1,FLT1,HSP90AA1
Insulin Pathway(N)	0,0044	45	6	2.0308	0,0128	RAPGEF1,EXOC4,SGK1,EXOC2,IRS1,SOS1
Nectin adhesion pathway(N)	0,0029	30	5	2.5351	0,0145	PTK2,RAPGEF1,CTNNA1,CTNNB1,MLLT4
Regulation of Telomerase(N)	0,0067	68	7	2.8966	0,0146	ATM,RAD1,IFNAR2,HSP90AA1,HDAC2,RBBP4,MTOR
TRAIL signaling(R)	0,0007	7	3	3.1423	0,0146	CASP10,TNFRSF10A,CFLAR
Signalling by NGF(R)	0,0382	390	18	3.3072	0,0146	SYNGAP1,PDGFA,KALRN,PTK2,GAB1,RAPGEF1,PSMB7,IRS1,SQSTM1,CUL3,MAP2K5,DLG4,PIK3CD,LCK,SOS1,HDAC2,NTRK2,MTOR
SHP2 signaling(N)	0,0050	51	6	3.9329	0,0156	GAB1,IRS1,IGF1R,LCK,SOS1,MLLT4
Endometrial cancer(K)	0,0051	52	6	4.3531	0,0156	TP53,CTNNA1,CTNNB1,TCF7,PIK3CD,SOS1
Arf6 trafficking events(N)	0,0033	34	5	4.4698	0,0156	EXOC4,EXOC2,CTNNA1,CTNNB1,SPAG9
Transcriptional misregulation in cancer(K)	0,0175	179	11	5.1975	0,0172	TP53,PDGFA,PTK2,ATM,PAX5,IGF1R,KMT2A,FLT1,WHSC1,KDM6A,HDAC2
E-cadherin signaling in the nascent adherens junction(N)	0,0035	36	5	5.7767	0,0179	ENAH,RAPGEF1,CTNNA1,CTNNB1,MLLT4
Cellular response to heat stress(R)	0,0076	78	7	6.5003	0,0182	NUP214,NUP205,ATM,SIRT1,HSP90AA1,NUP54,MTOR
Regulation of actin cytoskeleton(K)	0,0210	214	12	6.5116	0,0182	ACTN1,PDGFA,PTK2,ENAH,WAS,PAK3,PAK2,ABI2,ITGA11,PIK3CD,ITGAD,SOS1
PI3K-Akt signaling pathway(K)	0,0338	345	16	6.7631	0,0182	TP53,PDGFA,COL24A1,PTK2,SGK1,IRS1,IGF1R,IBSP,IFNAR2,COL4A3,ITGA11,FLT1,PIK3CD,HSP90AA1,SOS1,MTOR
Gene Silencing by RNA(R)	0,0077	79	7	6.9995	0,0182	NUP214,DICER1,NUP205,XPO5,MYBL1,HSP90AA1,NUP54
Aldosterone-regulated sodium reabsorption(K)	0,0038	39	5	8.2491	0,0198	SGK1,IRS1,SCNN1B,PIK3CD,ATP1A1
FoxO signaling pathway(K)	0,0131	134	9	9.0402	0,0208	FOXG1,ATM,SIRT1,SGK1,CCNG2,IRS1,IGF1R,PIK3CD,SOS1
Signaling by Rho GTPases(R)	0,0316	323	15	9.8079	0,0216	KALRN,PTK2,AHCTF1,XPO1,NUDC,WAS,CTNNA1,PAK3,PAK2,CTNNB1,CASC5,KIF18A,DLG4,SOS1,BUB1
HDR through Homologous Recombination (HR) or Single Strand Annealing (SSA)(R)	0,0083	85	7	10.667	0,0235	ATM,UIMC1,RAD51D,RAD1,PALB2,RAD9B,WHSC1
ErbB signaling pathway(K)	0,0085	87	7	12.178	0,0236	PTK2,GAB1,PAK3,PAK2,PIK3CD,SOS1,MTOR
IL4-mediated signaling events(N)	0,0063	64	6	12.644	0,0236	EGR2,IRS1,SOCS1,AICDA,MYBL1,MTOR
Signaling by SCF-KIT(R)	0,0259	265	13	13.148	0,0236	SYNGAP1,PDGFA,PTK2,GAB1,PSMB7,IRS1,CUL3,SOCS1,DLG4,PIK3CD,LCK,SOS1,MTOR
Glioma(K)	0,0064	65	6	13.671	0,0236	TP53,PDGFA,IGF1R,PIK3CD,SOS1,MTOR
Assembly of the primary cilium(R)	0,0168	172	10	13.984	0,0236	CEP83,C2CD3,CNTRL,EXOC4,EXOC2,TMEM67,RAB11A,B9D1,AHI1,HSP90AA1
DNA Double Strand Break Response(R)	0,0043	44	5	14.015	0,0236	TP53,ATM,UIMC1,WHSC1,KDM4A
Signaling by PDGF(R)	0,0296	302	14	14.659	0,0236	SYNGAP1,PDGFA,PTK2,GAB1,RAPGEF1,PSMB7,IRS1,COL4A3,CUL3,DLG4,PIK3CD,LCK,SOS1,MTOR
Renal cell carcinoma(K)	0,0065	66	6	14.761	0,0236	GAB1,RAPGEF1,PAK3,PAK2,PIK3CD,SOS1
Integrin-linked kinase signaling(N)	0,0044	45	5	15.454	0,0243	ACTN1,XPO1,GIT2,CTNNB1,HSP90AA1
Thyroid hormone signaling pathway(K)	0,0116	118	8	16.327	0,0243	TP53,CTNNB1,NOTCH2,PIK3CD,MYH6,HDAC2,ATP1A1,MTOR
agrin in postsynaptic differentiation(B)	0,0045	46	5	17	0,0243	DMD,PAK3,PAK2,GIT2,UTRN
TCR signaling(R)	0,0117	120	8	18.113	0,0243	ENAH,WAS,PSMB7,PAK3,PAK2,PTPRC,LCK,FYB
Neurotrophin signaling pathway(K)	0,0117	120	8	18.113	0,0243	TP53,GAB1,RAPGEF1,IRS1,MAP2K5,PIK3CD,SOS1,NTRK2
Cell Cycle Checkpoints(R)	0,0146	149	9	18.631	0,0243	TP53,ATM,UIMC1,PSMB7,RFWD2,RAD1,RAD9B,WHSC1,MCM2
Integrins in angiogenesis(N)	0,0046	47	5	18.655	0,0243	PTK2,IRS1,IGF1R,COL4A3,HSP90AA1
Signaling by ERBB2(R)	0,0272	278	13	19.973	0,0260	SYNGAP1,PDGFA,PTK2,GAB1,PSMB7,IRS1,CUL3,DLG4,PIK3CD,HSP90AA1,LCK,SOS1,MTOR
Notch signaling pathway(K)	0,0047	48	5	20.426	0,0266	JAG1,LFNG,CIR1,NOTCH2,HDAC2
IGF1 pathway(N)	0,0029	30	4	23.974	0,0292	PTK2,IRS1,IGF1R,SOS1
PI Metabolism(R)	0,0049	50	5	24.332	0,0292	INPPL1,MTM1,SYNJ1,PIK3CD,PIK3C2B
Arrhythmogenic right ventricular cardiomyopathy (ARVC)(K)	0,0072	74	6	26.029	0,0296	ACTN1,CTNNA1,DMD,CTNNB1,TCF7,ITGA11
Metabolism of non-coding RNA(R)	0,0050	51	5	26.476	0,0296	NUP214,NUP205,SNUPN,NCBP1,NUP54
Striated Muscle Contraction(R)	0,0030	31	4	26.952	0,0296	MYBPC3,DMD,MYH6,TTN
Integrin signalling pathway(P)	0,0155	158	9	27.491	0,0302	ACTN1,PTK2,RAPGEF1,COL4A3,ITGA11,PIK3CD,PIK3C2B,ITGAD,SOS1
Ras signaling pathway(K)	0,0222	227	11	33.495	0,0360	SYNGAP1,PDGFA,GAB1,EXOC2,PAK3,PAK2,IGF1R,FLT1,PIK3CD,SOS1,MLLT4
Bacterial invasion of epithelial cells(K)	0,0076	78	6	33.635	0,0360	PTK2,GAB1,WAS,CTNNA1,CTNNB1,PIK3CD
Signaling by EGFR(R)	0,0290	296	13	34.026	0,0360	SYNGAP1,PDGFA,PTK2,SH3KBP1,GAB1,PSMB7,IRS1,CUL3,DLG4,PIK3CD,LCK,SOS1,MTOR
DAP12 interactions(R)	0,0292	298	13	35.991	0,0360	SYNGAP1,PDGFA,PTK2,GAB1,PSMB7,IRS1,CUL3,DLG4,PIK3CD,SIRPB1,LCK,SOS1,MTOR
Regulation of nuclear beta catenin signaling and target gene transcription(N)	0,0078	80	6	38.007	0,0380	XPO1,CTNNB1,TCF7,TCF4,VCAN,HDAC2
Amoebiasis(K)	0,0106	108	7	40.271	0,0385	ACTN1,COL24A1,PTK2,COL4A3,PIK3CD,HSPB1,MUC2
Internalization of ErbB1(N)	0,0034	35	4	41.396	0,0385	PTK2,SH3KBP1,SYNJ1,SOS1
IL2 signaling events mediated by PI3K(N)	0,0034	35	4	41.396	0,0385	HSP90AA1,LCK,SOS1,MTOR
Signaling by ERBB4(R)	0,0263	269	12	42.785	0,0385	SYNGAP1,PDGFA,PTK2,GAB1,PSMB7,IRS1,CUL3,DLG4,PIK3CD,LCK,SOS1,MTOR
Insulin signaling pathway(K)	0,0136	139	8	43.912	0,0392	PTPRF,RAPGEF1,IRS1,INPPL1,SOCS1,PIK3CD,SOS1,MTOR
Proteoglycans in cancer(K)	0,0199	203	10	45.328	0,0392	ANK1,TP53,PTK2,GAB1,FLNC,CTNNB1,IGF1R,PIK3CD,SOS1,MTOR
Primary immunodeficiency(K)	0,0035	36	4	45.687	0,0392	AICDA,PTPRC,CIITA,LCK
RNA transport(K)	0,0168	172	9	47.58	0,0392	EIF4A2,NUP214,NUP205,UPF3A,SNUPN,XPO1,XPO5,NCBP1,NUP54
Signaling by FGFR3(R)	0,0269	275	12	50.759	0,0392	SYNGAP1,PDGFA,PTK2,GAB1,PSMB7,IRS1,CUL3,DLG4,PIK3CD,LCK,SOS1,MTOR
Signaling by FGFR4(R)	0,0269	275	12	50.759	0,0392	SYNGAP1,PDGFA,PTK2,GAB1,PSMB7,IRS1,CUL3,DLG4,PIK3CD,LCK,SOS1,MTOR
Apoptosis(K)	0,0083	85	6	50.769	0,0392	TP53,ATM,CASP10,TNFRSF10A,PIK3CD,CFLAR
Signaling by Type 1 Insulin-like Growth Factor 1 Receptor (IGF1R)(R)	0,0236	241	11	52.023	0,0392	SYNGAP1,PDGFA,PTK2,GAB1,PSMB7,IRS1,IGF1R,CUL3,DLG4,SOS1,MTOR
Signaling by FGFR1(R)	0,0270	276	12	52.196	0,0392	SYNGAP1,PDGFA,PTK2,GAB1,PSMB7,IRS1,CUL3,DLG4,PIK3CD,LCK,SOS1,MTOR
Signaling by FGFR2(R)	0,0270	276	12	52.196	0,0392	SYNGAP1,PDGFA,PTK2,GAB1,PSMB7,IRS1,CUL3,DLG4,PIK3CD,LCK,SOS1,MTOR
Neurotrophic factor-mediated Trk receptor signaling(N)	0,0059	60	5	52.352	0,0392	GAB1,RAPGEF1,SQSTM1,SOS1,NTRK2
Class I PI3K signaling events(N)	0,0037	38	4	55.147	0,0392	SGK1,INPPL1,HSP90AA1,LCK
P53 pathway feedback loops 1(P)	0,0006	6	2	55.846	0,0392	TP53,RFWD2
Signaling events mediated by focal adhesion kinase(N)	0,0060	61	5	56.044	0,0392	ACTN1,PTK2,RAPGEF1,GIT2,SOS1
Signaling by Interleukins(R)	0,0274	280	12	58.274	0,0408	SYNGAP1,PDGFA,PTK2,RAPGEF1,PSMB7,IRS1,INPPL1,SQSTM1,CUL3,DLG4,PIK3CD,SOS1
MAPK6/MAPK4 signaling(R)	0,0086	88	6	59.795	0,0419	KALRN,XPO1,PSMB7,PAK3,PAK2,HSPB1
Signaling events regulated by Ret tyrosine kinase(N)	0,0038	39	4	60.333	0,0422	PTK2,GAB1,IRS1,SOS1
Extracellular matrix organization(R)	0,0243	248	11	63.927	0,0447	ACTN1,PDGFA,COL24A1,DMD,IBSP,COL4A3,PPIB,FBLN1,ITGA11,VCAN,ITGAD
Costimulation by the CD28 family(R)	0,0062	63	5	63.973	0,0448	PAK3,PAK2,CD274,LCK,MTOR
IFN-gamma pathway(N)	0,0039	40	4	65.834	0,0461	DAPK1,RAPGEF1,SOCS1,MTOR
Insulin processing(R)	0,0021	21	3	70.377	0,0479	MYO5A,EXOC4,EXOC2
Notch signaling pathway(P)	0,0021	21	3	70.377	0,0479	JAG1,CIR1,NOTCH2
Plasma membrane estrogen receptor signaling(N)	0,0041	42	4	77.811	0,0479	IGF1R,ESR2,PELP1,SOS1
TRAIL signaling pathway(N)	0,0022	22	3	79.851	0,0479	CASP10,TNFRSF10A,CFLAR
TCR signaling in naïve CD4+ T cells(N)	0,0066	67	5	82.134	0,0493	WAS,PTPRC,LCK,SOS1,FYB
ISG15 antiviral mechanism(R)	0,0066	67	5	82.134	0,0493	EIF4A2,NUP214,NUP205,KPNA4,NUP54

## Sheet: WT238  splicing network BP
No statistically significant outcomeFDR <0.05

## Sheet: WT238  splicing network MF
GeneSet	RatioOfProteinInGeneSet	NumberOfProteinInGeneSet	ProteinFromNetwork	P-value	FDR	Nodes
protein binding	0,5217	6070	148	0.084422	31.32	ZNF177,EIF4A2,RCC1,KAT7,TNS3,NUP214,COG4,ACTN1,EBF1,ANK1,ASF1A,NUP205,DHX9,ABCB4,FOXG1,PDGFA,KALRN,CCR1,EGR2,JAG1,COL24A1,MTERF3,UPF3A,SRPK1,MLLT10,CEP83,DZIP1,CPEB4,MYOM1,ZNF131,C2CD3,SH3KBP1,OTUD7B,RSRC1,CASP10,CNTRL,XPO5,UIMC1,REV3L,MYBPC3,NUDC,TSC22D3,GAB1,PAX5,SIRT1,PAX2,APBB1IP,ENAH,RAD51D,DMC1,EXOC4,SGK1,EXOC2,TMF1,WAS,PSMB7,BCLAF1,TMEM67,STAT4,FLNC,PAK3,PAK2,GIT2,PCGF6,RNF146,FABP3,ABI2,R…
protein complex binding	0,0144	167	12	1.0544	0,0149	PTPRF,GIT2,ABI2,PPIB,FBLN1,DLG4,CIITA,LCK,ITGB1BP1,FYB,CFLAR,ERCC6
SH3 domain binding	0,0083	97	9	1.2149	0,0149	SYNGAP1,SH3KBP1,ENAH,WAS,PAK3,ABI2,INPPL1,PTPN22,SOS1
phosphatidylinositol 3-kinase binding	0,0014	16	4	2.7741	0,0255	IRS1,IGF1R,LCK,ATP1A1
protein kinase binding	0,0245	285	15	4.3695	0,0323	SYNGAP1,EXOC2,WAS,PAK2,IFNAR2,SQSTM1,SOCS1,HSPB1,SCN5A,LCK,ITGB1BP1,MYH6,ATP1A1,TTN,HNRNPA0
ubiquitin protein ligase binding	0,0172	200	12	5.3208	0,0325	EGR2,CASP10,ABI2,SQSTM1,CUL3,AICDA,DLG3,UBE2M,PTPN22,SCN5A,KDM4A,ASB4
ATP binding	0,0994	1157	38	6.7163	0,0356	EIF4A2,DAPK1,DHX9,ABCB4,KALRN,CHKA,MYO5A,SRPK1,RAD51D,DMC1,SGK1,PAK3,PAK2,FRK,IGF1R,MAP2K5,HELQ,ATP8B1,KIF18A,UBE2M,CIITA,FLT1,PIK3C2B,HSP90AA1,RFC1,MYO3B,LCK,PCCB,MYH6,MCM2,ACSS2,ATP1A1,TTN,BUB1,NTRK2,MTOR,ERCC6,TAF1
histone binding	0,0069	80	7	9.652	0,0444	RCC1,ASF1A,UIMC1,SIRT1,IPO7,WDTC1,RBBP4
SH2 domain binding	0,0021	24	4	12.474	0,0482	IRS1,INPPL1,SQSTM1,LCK
phosphotransferase activity, alcohol group as acceptor	0,0009	11	3	13.025	0,0482	PIK3CD,PIK3C2B,MTOR

## Sheet: AT129RM splicing  list
Gene Symbol
MEI1
GRIN2B
GAK
FSTL3
AFP
GNL2
GK
SRPK2
GPKOW
C8orf82
MRPL57
REV1
SYNE1
NCF1
HIST1H2AM
TMEM254
AC004878.2
BTN2A1
ARHGAP18
DENND4C
IL1B
SFMBT1
FAM69A
HNMT
ACKR2
SPATA13
RUVBL2
CACNA1A
RP1-274L7.1
ANGEL2
OAT
KIF1B
ANKRD30BL
RP4-683M8.2
RP11-556I14.1
SLC25A27
ZNF395
IL23R
GIGYF2
ZNF618
IKZF4
AUH
RPS6KA5
DNMT1
NPL
GORASP2
DHX57
ETV4
LRSAM1
YY1AP1
ATM
KCNC1
GON4L
CACNB4
GOLGA2P5
YTHDC1
INSRR
ACSL4
VIL1
LMBR1L
MORC3
LOC100996643
ACP6
GLCCI1
MSL3
TPK1
LIMA1
SPG11
PECR
DAAM1
FIGNL1
CA5B
DENND5B
FAM96A
SH3YL1
ZFY-AS1
LINC00667
CEP128
ACSF2
SYNRG
ZNF691
LY6G5C
TRIM51EP
ZNF613
MST1
FBRSL1
GRIN2A
UBXN2B
MPEG1
TRABD2A
HSD17B11
VCAN
ZNF655
ASAP1
COG3
AMY2A
TIAL1
GLB1L2
EGR2
CEP41
GSAP
VAMP5
ACTR3B
STK3
DPEP2
GPLD1
SLC37A3
KCNIP2
ALG11
DYSF
TNIP3
PPP2R5B
ST3GAL5
CCDC149
ICE1
LRBA
TRIM52
BTN3A2
POMZP3
LOC100506302
TRIM59
AFF2
CWC25
MROH1
EVL
KIAA0430
GOLGA8J
ABCA6
PRELID1
TP53TG3B
C1orf95
DISC1
WRN
GREB1L
PRDM16
KIF26B
AGAP1
LIAS
HDDC2
TBC1D8
NCKAP1
ZNF804A
INVS
HKDC1
BHMT2
TIAM2
TCEAL8
PSMA1
DYNC1LI2
SYNGAP1
RFX8
TBX18
MOCS1
ATP6V1C1
LINC01019
KIF4A
USP54
FBN1
BPTF
SNX27
TTC27
CALU
SEPT14
SPDYE8P
C9orf147
INO80D
CYP4F2
RPGRIP1L
NEXN
M1AP
TCF7
SNRPC
SUSD1
ST5
RPAP2
NUDT13
IL4I1
NPHP3
CC2D1B
MEIS1-AS3
LEPREL1
TMEM165
HMCES
CPEB2
OGT
EDRF1-AS1
ADAP2
ATP8B1
ERO1LB
ITGA7
HHIPL1
WDR52
ZRANB2
ZDBF2
COL5A1
SDCCAG3
SUCLA2
DYNC1H1
TMEM50B
AC009313.1
PDLIM7
ECHDC1
FGB
RP11-83M16.6
LRRC17
PTPLB
NCR3
ENPP2
TBK1
NR2F2
SYNJ1
MYOM1
DMTN
SUPT20H
LINC01044
MYO5C
EIF5B
LOC101927832
UBE2D4
NCS1
PKP2
ABCA9
ZFP69
RNF7
RP11-58B2.1
MAP3K15
ECD
CES1P1
LOC283922
FAM107A
RP11-563M4.1
GPC4
CD44
ATP8B4
BDH1
DDX60L
LOC101927761
KIF13A
ATAD3B
TANK
CDC37L1
PFKFB3
USP49
ATAD2
PACSIN3
RGS6
LOC440300
BNIPL
DOPEY1
TMEM120A
TUBGCP2
TMEM109
KDM2B
LOC100506499
PRSS53
ZNF569
RBM39
MAN1A2
PPP1R12B
HLA-DQA1
XPO5
FAS
TEP1
XAF1
HSD17B1
MIAT
LTB
MED12L
KLHL32
LOC100507316
ATG16L2
BCR
HSCB
MT1H
PARK7
WLS
MERTK
DPP4
AHI1
CAPZA2
HUS1
LOC101926933
TGM5
XG
RLIM
WDR96
TRIM3
TRAV1-2
MED13
LINC00960
AMT
RWDD1
MAMDC4
ZRANB1
C3orf58
SRD5A3-AS1
COL25A1
SORBS1
TIPIN
KIAA0556
LINC00504
KIF6
FAM129B
BMPR1A
SFMBT2
PAOX
NEK5
P2RX5
ZNF791
GAPDHS
SIGLEC14
TMEM67
RP11-70P17.1
TNFSF4
CIB4
ANK2
BTNL9
NIN
NOMO3
NOD2
NUP85
LTN1
UBXN7
C9orf85
LOC403323
SSX8
GRAMD1B
ERP27
MEOX1
TMEM140
DPY19L4
ASPH
WNK3
TMEM255A
ARNTL
TASP1
ARHGAP8
RHOH
SMAD1
NAIP
AKAP9
PRR4
MAP1A
PYY
CCDC144A
NCAM2
FAM174B
ADD2
CXCR4
PTPRG-AS1
UTRN
MAK
WDR31
DNHD1
PLEKHH1
ESR2
TMC3
VKORC1
KCNK2
PIK3R4
DOCK5
RP11-475I24.3
PROX2
LINC00152
SLC35B2
HDAC5
WBP2NL
BBS5
ABI3BP
EXT2
LCE3C
CHN1
SLC38A9
KANK1
TCEANC
MRTO4
DAPL1
WEE2-AS1
SNRPN
LGALS17A
CEP70
ZFHX4
CES4A
OR2H1
RHBDD1
ATP6AP1L
HTR1A
ABHD16A
ADHFE1
TLE4
HDAC6
VAMP4
CLCNKA
ITPR1
LOC100506746
RNF217
ZSWIM3
UCKL1
TNFSF13B
TXNIP
PBX1
PHLDB2
NEK3
DTWD1
PNPLA8
PLRG1
DRP2
HERC2P3
NF2
CIDEB
CCDC121
IMMT
FHIT
MTHFD1L
CHP1
PGM1
HNRNPLL
LOC100129924
MKNK1
ZNF154
TTC14
POMT1
MID1
SALL4
SLC44A2
OR2A9P
CHRNG
ZNRD1-AS1
HS3ST2
TMEM107
ATOH1
CCDC180
CDHR5
FEZ1
APOPT1
ARHGAP31-AS1
NADK2
TRPM6
SLC38A4
SPATA7
KIAA0825
GRB10
MORF4L1
COX5B
MAGEB16
SSX7
PTER
HMGCS2
MYBL1
RP11-452F19.3
FRMD3
CABP1
EP400NL
TMEM108
SPIDR
NXF2B
ITGB1
C2orf61
FAM177B
MMAB
AAK1
OSBPL10-AS1
AP3S1
CADPS
DNAJC5B
SEC14L1
LOC286059
AP4S1
ZNF439
RP11-330M19.1
CD160
SEC16B
HACE1
LAMB4
ATP6V0A4
PFKFB2
SMARCA2
CCNY
C12orf76
KAL1
FAM107B
MYOCD
CD320
MKRN2
HARS2
SLC44A1
IRS1
NIT1
ANKMY1
INADL
LPPR1
CALD1
PIK3IP1
DPH2
ATF7IP
TMEM217
CABYR
LINC00570
PRLR
F2RL2
PRKAR2B
DIP2A-IT1
FAIM
CCDC36
KIAA1033
CLEC16A
ITGA6
COMP
GKAP1
CLIC2
FOXRED1
ATP6AP2
SAMD13
MARC2
CACNA2D3
CLDN11
LOC338963
ZNF300P1
OGFRL1
ASL
FANCL
TFDP2
TTC12
SEPSECS
RNF32
CKMT2-AS1
RNF180
TIMM44
MPP7
CEP63
C4orf33
SUMO3
RNF19A
ANAPC1P1
AOX1
LAT2
FKBP5
MRPL30
TTC13
CHST4
CDK11B
LRRIQ3
IRAK3
TSC22D3
SFXN5
IL7R
ANKRD20A12P
CRIM1
S100A10
LOC102724631
PTPN3
IDH1-AS1
TMEM2

## Sheet: AT129RM splicing nodes
Module	Nodes in Module	Node Percentage	Node List
0	14	0,1333	AHI1,AKAP9,CEP41,CEP63,CEP70,DYNC1H1,GRIN2A,GRIN2B,PRKAR2B,RPGRIP1L,SRPK2,SYNGAP1,TMEM67,TUBGCP2
1	13	0,1238	AGAP1,ARHGAP18,ARHGAP8,BCR,BMPR1A,CHN1,HDAC5,RHOH,RPS6KA5,SMAD1,SMARCA2,TCF7,TLE4
2	11	0,1048	CD44,CHP1,COL5A1,COMP,FBN1,FGB,ITGA6,ITGA7,ITGB1,LAMB4,TIAM2
3	6	0,0571	ANK2,COG3,DYNC1LI2,HLA-DQA1,ITPR1,KIF4A
4	6	0,0571	ATM,HUS1,SPIDR,TFDP2,TIPIN,WRN
5	4	0,0381	DISC1,IMMT,MAP1A,UTRN
6	4	0,0381	LTB,NCKAP1,PSMA1,TNFSF13B
7	4	0,0381	CCDC36,FANCL,NUP85,SUMO3
8	4	0,0381	KANK1,NF2,PPP1R12B,STK3
9	4	0,0381	CACNA1A,CACNA2D3,CACNB4,PPP2R5B
10	4	0,0381	GIGYF2,GRB10,IRS1,OGT
11	4	0,0381	IKZF4,MYBL1,TSC22D3,WNK3
12	4	0,0381	MORF4L1,RUVBL2,TANK,TBK1
13	3	0,0286	EXT2,GPC4,HS3ST2
14	2	0,0190	CALD1,SORBS1
15	2	0,0190	ZFP69,ZNF569
16	2	0,0190	CDC37L1,FKBP5
17	2	0,0190	CXCR4,DPP4
18	2	0,0190	ATP6V0A4,ATP6V1C1
19	2	0,0190	EGR2,PBX1
20	2	0,0190	ASPH,CLIC2
21	2	0,0190	IL1B,IRAK3
22	2	0,0190	CADPS,VAMP4
23	2	0,0190	ADD2,DMTN

## Sheet: AT129RM paths in nodes
Module	GeneSet	RatioOfProteinInGeneSet	NumberOfProteinInGeneSet	ProteinFromModule	P-value	FDR	Nodes
0	Assembly of the primary cilium(R)	0,0168	172	9	7.3275e-10	6.3749e-08	DYNC1H1,RPGRIP1L,AHI1,PRKAR2B,TMEM67,AKAP9,CEP70,CEP63,CEP41
0	Mitotic G2-G2/M phases(R)	0,0109	111	7	2.9028e-07	1.2482e-05	DYNC1H1,TUBGCP2,PRKAR2B,AKAP9,CEP70,CEP63,CEP41
0	nitric oxide signaling pathway(B)	0,0017	17	3	0.013027	0.37777	GRIN2B,GRIN2A,PRKAR2B
0	Signaling by FGFR3(R)	0,0269	275	5	0.15199	1.6014	GRIN2B,GRIN2A,SYNGAP1,PRKAR2B,AKAP9
0	Signaling by FGFR4(R)	0,0269	275	5	0.15199	1.6014	GRIN2B,GRIN2A,SYNGAP1,PRKAR2B,AKAP9
0	Signaling by FGFR2(R)	0,0270	276	5	0.15467	1.6014	GRIN2B,GRIN2A,SYNGAP1,PRKAR2B,AKAP9
0	Signaling by FGFR1(R)	0,0270	276	5	0.15467	1.6014	GRIN2B,GRIN2A,SYNGAP1,PRKAR2B,AKAP9
0	Signaling by ERBB2(R)	0,0272	278	5	0.16014	1.6014	GRIN2B,GRIN2A,SYNGAP1,PRKAR2B,AKAP9
0	Signaling by EGFR(R)	0,0290	296	5	0.21654	1.6691	GRIN2B,GRIN2A,SYNGAP1,PRKAR2B,AKAP9
0	DAP12 interactions(R)	0,0292	298	5	0.22366	1.6691	GRIN2B,GRIN2A,SYNGAP1,PRKAR2B,AKAP9
0	Signaling by PDGF(R)	0,0296	302	5	0.23844	1.6691	GRIN2B,GRIN2A,SYNGAP1,PRKAR2B,AKAP9
0	RAF/MAP kinase cascade(R)	0,0184	188	4	0.71859	4.8452	GRIN2B,GRIN2A,SYNGAP1,AKAP9
0	Signalling by NGF(R)	0,0382	390	5	0.80753	4.8452	GRIN2B,GRIN2A,SYNGAP1,PRKAR2B,AKAP9
0	Signaling by Leptin(R)	0,0192	196	4	0.84412	5.0647	GRIN2B,GRIN2A,SYNGAP1,AKAP9
0	NCAM signaling for neurite out-growth(R)	0,0218	223	4	1.3875	6.9376	GRIN2B,GRIN2A,SYNGAP1,AKAP9
0	Signaling by Type 1 Insulin-like Growth Factor 1 Receptor (IGF1R)(R)	0,0236	241	4	1.8686	9.3429	GRIN2B,GRIN2A,SYNGAP1,AKAP9
0	Signaling by Insulin receptor(R)	0,0258	264	4	2.6468	10.741	GRIN2B,GRIN2A,SYNGAP1,AKAP9
0	Signaling by SCF-KIT(R)	0,0259	265	4	2.6852	10.741	GRIN2B,GRIN2A,SYNGAP1,AKAP9
0	Signaling by ERBB4(R)	0,0263	269	4	2.8429	11.372	GRIN2B,GRIN2A,SYNGAP1,AKAP9
0	Signaling by VEGF(R)	0,0268	274	4	3.0494	12.197	GRIN2B,GRIN2A,SYNGAP1,AKAP9
0	Signaling by Interleukins(R)	0,0274	280	4	3.3111	13.053	GRIN2B,GRIN2A,SYNGAP1,AKAP9
0	Huntington disease(P)	0,0118	121	3	4.3512	13.053	DYNC1H1,GRIN2B,GRIN2A
0	Neurotransmitter Receptor Binding And Downstream Transmission In The Postsynaptic Cell(R)	0,0129	132	3	5.6034	16.81	GRIN2B,GRIN2A,AKAP9
0	Reelin signaling pathway(N)	0,0027	28	2	5.7461	17.238	GRIN2B,GRIN2A
0	Gastrin-CREB signalling pathway via PKC and MAPK(R)	0,0354	362	4	8.7228	26.168	GRIN2B,GRIN2A,SYNGAP1,AKAP9
0	Nicotine addiction(K)	0,0039	40	2	11.626	34.879	GRIN2B,GRIN2A
0	Cocaine addiction(K)	0,0048	49	2	17.334	52.003	GRIN2B,GRIN2A
0	Amyotrophic lateral sclerosis (ALS)(K)	0,0050	51	2	18.751	53.136	GRIN2B,GRIN2A
0	Fc epsilon receptor (FCERI) signaling(R)	0,0442	451	4	19.711	53.136	GRIN2B,GRIN2A,SYNGAP1,AKAP9
0	Ras signaling pathway(K)	0,0222	227	3	26.568	53.136	GRIN2B,GRIN2A,SYNGAP1
0	Long-term potentiation(K)	0,0065	66	2	31.067	62.135	GRIN2B,GRIN2A
0	Amphetamine addiction(K)	0,0066	67	2	31.993	63.986	GRIN2B,GRIN2A
0	Muscarinic acetylcholine receptor 2 and 4 signaling pathway(P)	0,0004	4	1	50.796	0,0102	PRKAR2B
0	Hedgehog 'off' state(R)	0,0087	89	2	55.569	0,0111	RPGRIP1L,PRKAR2B
0	Circadian entrainment(K)	0,0093	95	2	63.043	0,0126	GRIN2B,GRIN2A
0	Metabotropic glutamate receptor group III pathway(P)	0,0006	6	1	76.105	0,0152	GRIN2A
0	Glutamatergic synapse(K)	0,0112	114	2	89.554	0,0152	GRIN2B,GRIN2A
0	Dopaminergic synapse(K)	0,0126	129	2	0,0113	0,0152	GRIN2B,GRIN2A
0	Metabotropic glutamate receptor group II pathway(P)	0,0009	9	1	0,0114	0,0152	PRKAR2B
0	Systemic lupus erythematosus(K)	0,0131	134	2	0,0122	0,0152	GRIN2B,GRIN2A
0	rho-selective guanine exchange factor akap13 mediates stress fiber formation(B)	0,0010	10	1	0,0127	0,0152	PRKAR2B
0	Hedgehog signaling pathway(P)	0,0010	10	1	0,0127	0,0152	PRKAR2B
0	protein kinase a at the centrosome(B)	0,0011	11	1	0,0139	0,0152	PRKAR2B
0	attenuation of gpcr signaling(B)	0,0012	12	1	0,0152	0,0152	PRKAR2B
0	akap95 role in mitosis and chromosome dynamics(B)	0,0012	12	1	0,0152	0,0152	PRKAR2B
0	phospholipase c-epsilon pathway(B)	0,0012	12	1	0,0152	0,0152	PRKAR2B
0	repression of pain sensation by the transcriptional regulator dream(B)	0,0013	13	1	0,0164	0,0164	PRKAR2B
0	transcription regulation by methyltransferase of carm1(B)	0,0013	13	1	0,0164	0,0164	PRKAR2B
0	Alzheimer's disease(K)	0,0164	168	2	0,0187	0,0187	GRIN2B,GRIN2A
0	Alcoholism(K)	0,0175	179	2	0,0211	0,0211	GRIN2B,GRIN2A
0	gata3 participate in activating the th2 cytokine genes expression(B)	0,0018	18	1	0,0227	0,0227	PRKAR2B
0	cystic fibrosis transmembrane conductance regulator (cftr) and beta 2 adrenergic receptor (b2ar) pathway(B)	0,0019	19	1	0,0239	0,0239	PRKAR2B
0	regulation of bad phosphorylation(B)	0,0020	20	1	0,0252	0,0252	PRKAR2B
0	cAMP signaling pathway(K)	0,0195	199	2	0,0257	0,0257	GRIN2B,GRIN2A
0	stathmin and breast cancer resistance to antimicrotubule agents(B)	0,0022	22	1	0,0276	0,0276	PRKAR2B
0	regulation of ck1/cdk5 by type 1 glutamate receptors(B)	0,0022	22	1	0,0276	0,0276	PRKAR2B
0	how progesterone initiates the oocyte maturation(B)	0,0022	22	1	0,0276	0,0276	PRKAR2B
0	Rap1 signaling pathway(K)	0,0207	211	2	0,0286	0,0286	GRIN2B,GRIN2A
0	signaling pathway from g-protein families(B)	0,0023	23	1	0,0289	0,0289	PRKAR2B
0	transcription factor creb and its extracellular signals(B)	0,0023	24	1	0,0301	0,0301	PRKAR2B
0	mcalpain and friends in cell motility(B)	0,0024	25	1	0,0314	0,0314	PRKAR2B
0	Vasopressin regulates renal water homeostasis via Aquaporins(R)	0,0025	26	1	0,0326	0,0326	PRKAR2B
0	activation of camp-dependent protein kinase pka(B)	0,0025	26	1	0,0326	0,0326	PRKAR2B
0	Lissencephaly gene (LIS1) in neuronal migration and development(N)	0,0027	28	1	0,0351	0,0351	DYNC1H1
0	ErbB4 signaling events(N)	0,0027	28	1	0,0351	0,0351	GRIN2B
0	DAG and IP3 signaling(R)	0,0031	32	1	0,0400	0,0400	PRKAR2B
0	actions of nitric oxide in the heart(B)	0,0033	34	1	0,0424	0,0424	PRKAR2B
0	chrebp regulation by carbohydrates and camp(B)	0,0035	36	1	0,0449	0,0449	PRKAR2B
0	Neuroactive ligand-receptor interaction(K)	0,0271	277	2	0,0471	0,0471	GRIN2B,GRIN2A
1	Signaling by Rho GTPases(R)	0,0316	323	5	0.32907	21.718	ARHGAP8,ARHGAP18,RHOH,BCR,CHN1
1	Wnt signaling pathway(P)	0,0262	268	4	2.8029	50.584	TLE4,SMAD1,SMARCA2,BMPR1A
1	ctcf: first multivalent nuclear factor(B)	0,0022	22	2	3.5627	50.584	SMAD1,BMPR1A
1	alk in cardiac myocytes(B)	0,0023	23	2	3.8911	50.584	SMAD1,BMPR1A
1	Signaling by BMP(R)	0,0023	23	2	3.8911	50.584	SMAD1,BMPR1A
1	Hippo signaling pathway(K)	0,0151	154	3	8.7548	94.57	SMAD1,TCF7,BMPR1A
1	Regulation of RAC1 activity(N)	0,0037	38	2	10.508	94.57	BCR,CHN1
1	BMP receptor signaling(N)	0,0040	41	2	12.206	97.648	SMAD1,BMPR1A
1	Regulation of RhoA activity(N)	0,0045	46	2	15.31	0,0107	ARHGAP8,BCR
1	Signaling by NOTCH1(R)	0,0058	59	2	24.952	0,0150	TLE4,HDAC5
1	Regulation of nuclear beta catenin signaling and target gene transcription(N)	0,0078	80	2	45.19	0,0226	TLE4,TCF7
1	TGF-beta signaling pathway(P)	0,0078	80	2	45.19	0,0226	SMAD1,BMPR1A
1	TGF-beta signaling pathway(K)	0,0082	84	2	49.679	0,0248	SMAD1,BMPR1A
1	ErbB1 downstream signaling(N)	0,0098	100	2	69.603	0,0278	SMAD1,RPS6KA5
2	ECM-receptor interaction(K)	0,0085	87	7	1.0425e-08	8.757e-07	COMP,ITGB1,COL5A1,LAMB4,ITGA7,ITGA6,CD44
2	Extracellular matrix organization(R)	0,0243	248	8	1.8683e-07	7.8469e-06	COMP,ITGB1,FGB,COL5A1,ITGA7,ITGA6,CD44,FBN1
2	Beta1 integrin cell surface interactions(N)	0,0065	66	6	3.2729e-07	9.164e-06	ITGB1,FGB,COL5A1,ITGA7,ITGA6,FBN1
2	Focal adhesion(K)	0,0203	207	6	0.00029344	0.0061622	COMP,ITGB1,COL5A1,LAMB4,ITGA7,ITGA6
2	PI3K-Akt signaling pathway(K)	0,0338	345	6	0.0059281	0.094849	COMP,ITGB1,COL5A1,LAMB4,ITGA7,ITGA6
2	Integrin signalling pathway(P)	0,0155	158	4	0.17327	2.4258	ITGB1,COL5A1,ITGA7,ITGA6
2	Arrhythmogenic right ventricular cardiomyopathy (ARVC)(K)	0,0072	74	3	0.60091	7.211	ITGB1,ITGA7,ITGA6
2	Hypertrophic cardiomyopathy (HCM)(K)	0,0081	83	3	0.84343	8.2897	ITGB1,ITGA7,ITGA6
2	Small cell lung cancer(K)	0,0084	86	3	0.93657	8.2897	ITGB1,LAMB4,ITGA6
2	Dilated cardiomyopathy(K)	0,0087	89	3	1.0362	8.2897	ITGB1,ITGA7,ITGA6
2	Cell surface interactions at the vascular wall(R)	0,0098	100	3	1.4604	10.223	ITGB1,ITGA6,CD44
2	Toxoplasmosis(K)	0,0116	118	3	2.3741	16.619	ITGB1,LAMB4,ITGA6
2	Platelet activation(K)	0,0127	130	3	3.1521	18.913	ITGB1,FGB,COL5A1
2	a6b1 and a6b4 Integrin signaling(N)	0,0034	35	2	6.3279	37.968	ITGB1,ITGA6
2	Urokinase-type plasminogen activator (uPA) and uPAR-mediated signaling(N)	0,0041	42	2	9.0748	45.374	ITGB1,FGB
2	Beta3 integrin cell surface interactions(N)	0,0042	43	2	9.5065	47.533	FGB,FBN1
2	Regulation of actin cytoskeleton(K)	0,0210	214	3	13.379	53.518	ITGB1,ITGA7,ITGA6
2	Validated targets of C-MYC transcriptional repression(N)	0,0058	59	2	17.73	70.92	ITGB1,ITGA6
2	Shigellosis(K)	0,0064	65	2	21.444	85.775	ITGB1,CD44
2	Cell junction organization(R)	0,0069	70	2	24.797	99.186	ITGB1,ITGA6
2	Hematopoietic cell lineage(K)	0,0085	87	2	37.923	0,0152	ITGA6,CD44
2	Amoebiasis(K)	0,0106	108	2	57.723	0,0173	COL5A1,LAMB4
2	Pathways in cancer(K)	0,0389	397	3	76.619	0,0230	ITGB1,LAMB4,ITGA6
2	a4b7 Integrin signaling(N)	0,0008	8	1	85.828	0,0257	ITGB1
2	Plasminogen activating cascade(P)	0,0009	9	1	96.509	0,0257	FGB
2	Cell adhesion molecules (CAMs)(K)	0,0139	142	2	97.815	0,0257	ITGB1,ITGA6
2	Phagosome(K)	0,0150	153	2	0,0113	0,0257	COMP,ITGB1
2	Alpha6 beta4 integrin-ligand interactions(N)	0,0011	11	1	0,0118	0,0257	ITGA6
2	b cell survival pathway(B)	0,0012	12	1	0,0128	0,0257	ITGB1
2	extrinsic prothrombin activation pathway(B)	0,0013	13	1	0,0139	0,0278	FGB
2	fibrinolysis pathway(B)	0,0013	13	1	0,0139	0,0278	FGB
2	Platelet Adhesion to exposed collagen(R)	0,0013	13	1	0,0139	0,0278	ITGB1
2	ucalpain and friends in cell spread(B)	0,0015	15	1	0,0160	0,0287	ITGB1
2	pten dependent cell cycle arrest and apoptosis(B)	0,0017	17	1	0,0182	0,0287	ITGB1
2	Beta5 beta6 beta7 and beta8 integrin cell surface interactions(N)	0,0017	17	1	0,0182	0,0287	FBN1
2	Proteoglycans in cancer(K)	0,0199	203	2	0,0193	0,0287	ITGB1,CD44
2	intrinsic prothrombin activation pathway(B)	0,0022	22	1	0,0234	0,0287	FGB
2	Signaling events mediated by PRL(N)	0,0023	23	1	0,0245	0,0287	ITGB1
2	Alpha9 beta1 integrin signaling events(N)	0,0023	24	1	0,0255	0,0287	ITGB1
2	Metabolism of carbohydrates(R)	0,0234	239	2	0,0262	0,0287	CHP1,CD44
2	mcalpain and friends in cell motility(B)	0,0024	25	1	0,0266	0,0287	ITGB1
2	VEGFR3 signaling in lymphatic endothelium(N)	0,0024	25	1	0,0266	0,0287	ITGB1
2	Calcium signaling in the CD4+ TCR pathway(N)	0,0026	27	1	0,0287	0,0287	CHP1
2	Integrin alphaIIb beta3 signaling(R)	0,0026	27	1	0,0287	0,0287	FGB
2	Reelin signaling pathway(N)	0,0027	28	1	0,0297	0,0297	ITGB1
2	Beta2 integrin cell surface interactions(N)	0,0028	29	1	0,0308	0,0308	FGB
2	Osteopontin-mediated events(N)	0,0028	29	1	0,0308	0,0308	CD44
2	erk and pi-3 kinase are necessary for collagen binding in corneal epithelia(B)	0,0030	31	1	0,0329	0,0329	ITGB1
2	Syndecan-2-mediated signaling events(N)	0,0031	32	1	0,0339	0,0339	ITGB1
2	Syndecan-4-mediated signaling events(N)	0,0031	32	1	0,0339	0,0339	ITGB1
2	integrin signaling pathway(B)	0,0032	33	1	0,0350	0,0350	ITGB1
2	Alpha4 beta1 integrin signaling events(N)	0,0032	33	1	0,0350	0,0350	ITGB1
2	Signaling events mediated by TCPTP(N)	0,0034	35	1	0,0371	0,0371	ITGB1
2	Platelet Aggregation (Plug Formation)(R)	0,0036	37	1	0,0391	0,0391	FGB
2	Regulation of RAC1 activity(N)	0,0037	38	1	0,0402	0,0402	TIAM2
2	Formation of Fibrin Clot (Clotting Cascade)(R)	0,0038	39	1	0,0412	0,0412	FGB
2	Signaling by Rho GTPases(R)	0,0316	323	2	0,0455	0,0455	TIAM2,ITGB1
2	RhoA signaling pathway(N)	0,0044	45	1	0,0474	0,0474	ITGB1
2	agrin in postsynaptic differentiation(B)	0,0045	46	1	0,0484	0,0484	ITGB1
2	Validated transcriptional targets of deltaNp63 isoforms(N)	0,0045	46	1	0,0484	0,0484	COL5A1
3	MHC class II antigen presentation(R)	0,0087	89	3	0.12978	11.55	DYNC1LI2,KIF4A,HLA-DQA1
3	ER to Golgi Anterograde Transport(R)	0,0115	117	3	0.29302	12.893	DYNC1LI2,COG3,ANK2
3	Asparagine N-linked glycosylation(R)	0,0186	190	3	1.2346	35.805	DYNC1LI2,COG3,ANK2
3	L1CAM interactions(R)	0,0077	79	2	8.7916	0,0157	KIF4A,ANK2
3	T cell activation(P)	0,0079	81	2	9.2375	0,0157	ITPR1,HLA-DQA1
3	Phagosome(K)	0,0150	153	2	32.342	0,0453	DYNC1LI2,HLA-DQA1
4	HDR through Homologous Recombination (HR) or Single Strand Annealing (SSA)(R)	0,0083	85	5	2.3793e-06	7.8518e-05	TIPIN,WRN,HUS1,ATM,SPIDR
4	Regulation of Telomerase(N)	0,0067	68	3	0.058154	0.93046	WRN,HUS1,ATM
4	ATR signaling pathway(N)	0,0036	37	2	1.9498	21.448	TIPIN,HUS1
4	Fanconi anemia pathway(N)	0,0044	45	2	2.8781	23.025	HUS1,ATM
4	E2F transcription factor network(N)	0,0069	70	2	6.9188	41.513	TFDP2,ATM
4	Cell cycle(K)	0,0121	124	2	21.406	0,0107	TFDP2,ATM
4	Cell Cycle Checkpoints(R)	0,0146	149	2	30.705	0,0123	HUS1,ATM
4	role of brca1 brca2 and atr in cancer susceptibility(B)	0,0020	20	1	0,0117	0,0221	HUS1
4	Canonical NF-kappaB pathway(N)	0,0023	23	1	0,0134	0,0221	ATM
4	p53 pathway feedback loops 2(P)	0,0023	24	1	0,0140	0,0221	ATM
4	p38 MAPK signaling pathway(N)	0,0026	27	1	0,0158	0,0221	ATM
4	DNA Damage/Telomere Stress Induced Senescence(R)	0,0026	27	1	0,0158	0,0221	ATM
4	BARD1 signaling events(N)	0,0028	29	1	0,0169	0,0221	ATM
4	Meiotic recombination(R)	0,0031	32	1	0,0187	0,0221	ATM
4	ATM pathway(N)	0,0033	34	1	0,0198	0,0221	ATM
4	Nonhomologous End-Joining (NHEJ)(R)	0,0035	36	1	0,0210	0,0221	ATM
4	Pre-NOTCH Expression and Processing(R)	0,0037	38	1	0,0221	0,0221	TFDP2
4	p53 pathway(P)	0,0043	44	1	0,0256	0,0256	ATM
4	DNA Double Strand Break Response(R)	0,0043	44	1	0,0256	0,0256	ATM
4	Validated transcriptional targets of deltaNp63 isoforms(N)	0,0045	46	1	0,0267	0,0267	ATM
4	p53 pathway(N)	0,0056	57	1	0,0330	0,0330	ATM
4	p53 signaling pathway(K)	0,0067	68	1	0,0393	0,0393	ATM
4	Signaling by TGF-beta Receptor Complex(R)	0,0071	73	1	0,0421	0,0421	TFDP2
4	Cellular response to heat stress(R)	0,0076	78	1	0,0450	0,0450	ATM
4	Apoptosis(K)	0,0083	85	1	0,0489	0,0489	ATM
5	agrin in postsynaptic differentiation(B)	0,0045	46	1	45.041	45.041	UTRN
6	TNFR2 non-canonical NF-kB pathway(R)	0,0094	96	3	0.032987	1.9792	PSMA1,LTB,TNFSF13B
6	y branching of actin filaments(B)	0,0016	16	2	0.14695	4.4086	NCKAP1,PSMA1
6	Rheumatoid arthritis(K)	0,0087	89	2	4.5037	70.607	LTB,TNFSF13B
6	NF-kappa B signaling pathway(K)	0,0089	91	2	4.7071	70.607	LTB,TNFSF13B
6	yaci and bcma stimulation of b cell immune responses(B)	0,0008	8	1	31.296	0,0292	TNFSF13B
6	proteasome complex(B)	0,0009	9	1	35.203	0,0292	PSMA1
6	Cytokine-cytokine receptor interaction(K)	0,0259	265	2	39.012	0,0292	LTB,TNFSF13B
6	Signaling by VEGF(R)	0,0268	274	2	41.657	0,0292	NCKAP1,PSMA1
6	E-cadherin signaling in the nascent adherens junction(N)	0,0035	36	1	0,0140	0,0462	NCKAP1
6	Stabilization and expansion of the E-cadherin adherens junction(N)	0,0041	42	1	0,0163	0,0462	NCKAP1
6	Proteasome(K)	0,0043	44	1	0,0171	0,0462	PSMA1
6	Intestinal immune network for IgA production(K)	0,0046	47	1	0,0183	0,0462	TNFSF13B
6	Regulation of Apoptosis(R)	0,0049	50	1	0,0194	0,0462	PSMA1
6	RAC1 signaling pathway(N)	0,0053	54	1	0,0210	0,0462	NCKAP1
6	Parkinson disease(P)	0,0060	61	1	0,0237	0,0462	PSMA1
6	Hedgehog ligand biogenesis(R)	0,0061	62	1	0,0241	0,0462	PSMA1
6	Degradation of beta-catenin by the destruction complex(R)	0,0067	68	1	0,0264	0,0462	PSMA1
6	Metabolism of polyamines(R)	0,0071	73	1	0,0283	0,0462	PSMA1
6	Regulation of DNA replication(R)	0,0071	73	1	0,0283	0,0462	PSMA1
6	Hedgehog 'on' state(R)	0,0079	81	1	0,0313	0,0462	PSMA1
6	M/G1 Transition(R)	0,0080	82	1	0,0317	0,0462	PSMA1
6	APC/C-mediated degradation of cell cycle proteins(R)	0,0080	82	1	0,0317	0,0462	PSMA1
6	Regulation of mRNA stability by proteins that bind AU-rich elements(R)	0,0084	86	1	0,0333	0,0462	PSMA1
6	MAPK6/MAPK4 signaling(R)	0,0086	88	1	0,0340	0,0462	PSMA1
6	Hedgehog 'off' state(R)	0,0087	89	1	0,0344	0,0462	PSMA1
6	Class I MHC mediated antigen processing & presentation(R)	0,0089	91	1	0,0352	0,0462	PSMA1
6	Synthesis of DNA(R)	0,0094	96	1	0,0371	0,0462	PSMA1
6	ErbB1 downstream signaling(N)	0,0098	100	1	0,0386	0,0462	NCKAP1
6	Beta-catenin independent WNT signaling(R)	0,0109	111	1	0,0428	0,0462	PSMA1
6	C-type lectin receptors (CLRs)(R)	0,0117	119	1	0,0458	0,0462	PSMA1
6	TCR signaling(R)	0,0117	120	1	0,0462	0,0462	PSMA1
6	PDGFR-beta signaling pathway(N)	0,0117	120	1	0,0462	0,0462	NCKAP1
6	S Phase(R)	0,0117	120	1	0,0462	0,0462	PSMA1
6	Mitotic G1-G1/S phases(R)	0,0123	126	1	0,0484	0,0484	PSMA1
7	SUMOylation(R)	0,0098	100	2	2.8574	60.005	NUP85,SUMO3
7	RNA transport(K)	0,0168	172	2	8.4133	84.133	NUP85,SUMO3
7	basic mechanisms of sumoylation(B)	0,0006	6	1	17.614	0,0123	SUMO3
7	BARD1 signaling events(N)	0,0028	29	1	84.944	0,0193	FANCL
7	Fanconi Anemia Pathway(R)	0,0035	36	1	0,0105	0,0193	FANCL
7	Hexose transport(R)	0,0043	44	1	0,0129	0,0193	NUP85
7	Fanconi anemia pathway(N)	0,0044	45	1	0,0132	0,0193	FANCL
7	Metabolism of non-coding RNA(R)	0,0050	51	1	0,0149	0,0193	NUP85
7	Fanconi anemia pathway(K)	0,0052	53	1	0,0155	0,0193	FANCL
7	tRNA processing in the nucleus(R)	0,0055	56	1	0,0164	0,0193	NUP85
7	Mitotic Prophase(R)	0,0065	66	1	0,0193	0,0193	NUP85
7	ISG15 antiviral mechanism(R)	0,0066	67	1	0,0196	0,0196	NUP85
7	Cellular response to heat stress(R)	0,0076	78	1	0,0227	0,0227	NUP85
7	Gene Silencing by RNA(R)	0,0077	79	1	0,0230	0,0230	NUP85
7	Mitotic Prometaphase(R)	0,0097	99	1	0,0288	0,0288	NUP85
7	Nucleotide Excision Repair(R)	0,0100	102	1	0,0297	0,0297	SUMO3
7	Ubiquitin mediated proteolysis(K)	0,0134	137	1	0,0397	0,0397	FANCL
7	Mitotic Metaphase and Anaphase(R)	0,0160	163	1	0,0471	0,0471	NUP85
7	Processing of Capped Intron-Containing Pre-mRNA(R)	0,0165	169	1	0,0488	0,0488	NUP85
8	Hippo signaling pathway(K)	0,0151	154	2	6.7526	0,0108	NF2,STK3
8	Signaling by Rho GTPases(R)	0,0316	323	2	29.374	0,0108	NF2,PPP1R12B
8	Signaling by Hippo(R)	0,0020	20	1	58.634	0,0108	STK3
8	pkc-catalyzed phosphorylation of inhibitory phosphoprotein of myosin phosphatase(B)	0,0021	21	1	61.559	0,0108	PPP1R12B
8	ccr3 signaling in eosinophils(B)	0,0023	23	1	67.409	0,0108	PPP1R12B
8	thrombin signaling and protease-activated receptors(B)	0,0027	28	1	82.023	0,0108	PPP1R12B
8	rho cell motility signaling pathway(B)	0,0031	32	1	93.704	0,0108	PPP1R12B
8	integrin signaling pathway(B)	0,0032	33	1	96.622	0,0108	PPP1R12B
8	ErbB2/ErbB3 signaling events(N)	0,0036	37	1	0,0108	0,0108	NF2
8	rac1 cell motility signaling pathway(B)	0,0036	37	1	0,0108	0,0108	PPP1R12B
8	Mitotic G2-G2/M phases(R)	0,0109	111	1	0,0323	0,0323	PPP1R12B
8	Vascular smooth muscle contraction(K)	0,0117	120	1	0,0348	0,0348	PPP1R12B
8	Oxytocin signaling pathway(K)	0,0155	158	1	0,0457	0,0457	PPP1R12B
9	Depolarization of the Presynaptic Terminal Triggers the Opening of Calcium Channels(R)	0,0007	7	2	0.028161	1.0138	CACNB4,CACNA1A
9	Adrenergic signaling in cardiomyocytes(K)	0,0145	148	3	0.1204	2.1673	CACNB4,CACNA2D3,PPP2R5B
9	MAPK signaling pathway(K)	0,0250	255	3	0.61096	7.3315	CACNB4,CACNA2D3,CACNA1A
9	Arrhythmogenic right ventricular cardiomyopathy (ARVC)(K)	0,0072	74	2	3.1196	22.518	CACNB4,CACNA2D3
9	Cardiac muscle contraction(K)	0,0076	78	2	3.4642	22.518	CACNB4,CACNA2D3
9	Hypertrophic cardiomyopathy (HCM)(K)	0,0081	83	2	3.92	22.518	CACNB4,CACNA2D3
9	Dilated cardiomyopathy(K)	0,0087	89	2	4.5037	22.518	CACNB4,CACNA2D3
9	Cardiac conduction(R)	0,0105	107	2	6.4942	25.977	CACNB4,CACNA2D3
9	Dopaminergic synapse(K)	0,0126	129	2	9.412	37.648	PPP2R5B,CACNA1A
9	Oxytocin signaling pathway(K)	0,0155	158	2	14.066	42.197	CACNB4,CACNA2D3
9	pkc-catalyzed phosphorylation of inhibitory phosphoprotein of myosin phosphatase(B)	0,0021	21	1	81.995	0,0246	CACNA1A
9	rho cell motility signaling pathway(B)	0,0031	32	1	0,0125	0,0288	CACNA1A
9	rac1 cell motility signaling pathway(B)	0,0036	37	1	0,0144	0,0288	CACNA1A
9	Nicotine addiction(K)	0,0039	40	1	0,0156	0,0311	CACNA1A
9	Type II diabetes mellitus(K)	0,0047	48	1	0,0187	0,0321	CACNA1A
9	Taste transduction(K)	0,0051	52	1	0,0202	0,0321	CACNA1A
9	Long-term depression(K)	0,0059	60	1	0,0233	0,0321	CACNA1A
9	Synaptic vesicle cycle(K)	0,0062	63	1	0,0244	0,0321	CACNA1A
9	Unfolded Protein Response (UPR)(R)	0,0081	83	1	0,0321	0,0321	PPP2R5B
9	GABAergic synapse(K)	0,0086	88	1	0,0340	0,0340	CACNA1A
9	Integration of energy metabolism(R)	0,0087	89	1	0,0344	0,0344	CACNA1A
9	mRNA surveillance pathway(K)	0,0089	91	1	0,0352	0,0352	PPP2R5B
9	Morphine addiction(K)	0,0089	91	1	0,0352	0,0352	CACNA1A
9	FGF signaling pathway(P)	0,0090	92	1	0,0355	0,0355	PPP2R5B
9	Retrograde endocannabinoid signaling(K)	0,0099	101	1	0,0390	0,0390	CACNA1A
9	Heterotrimeric G-protein signaling pathway-Gq alpha and Go alpha mediated pathway(P)	0,0106	108	1	0,0416	0,0416	CACNA1A
9	Cholinergic synapse(K)	0,0109	111	1	0,0428	0,0428	CACNA1A
9	Oocyte meiosis(K)	0,0110	112	1	0,0431	0,0431	PPP2R5B
9	Serotonergic synapse(K)	0,0110	112	1	0,0431	0,0431	CACNA1A
9	Glutamatergic synapse(K)	0,0112	114	1	0,0439	0,0439	CACNA1A
9	Sphingolipid signaling pathway(K)	0,0117	120	1	0,0462	0,0462	PPP2R5B
9	AMPK signaling pathway(K)	0,0121	124	1	0,0477	0,0477	PPP2R5B
10	IGF1 pathway(N)	0,0029	30	2	0.25835	9.8721	IRS1,GRB10
10	Signaling events regulated by Ret tyrosine kinase(N)	0,0038	39	2	0.43635	9.8721	IRS1,GRB10
10	Insulin Pathway(N)	0,0044	45	2	0.58071	9.8721	IRS1,GRB10
10	Insulin resistance(K)	0,0107	109	2	3.3929	44.107	IRS1,OGT
10	Signaling by Insulin receptor(R)	0,0258	264	2	19.7	0,0159	IRS1,GRB10
10	Signaling by SCF-KIT(R)	0,0259	265	2	19.849	0,0159	IRS1,GRB10
10	Growth hormone receptor signaling(R)	0,0023	24	1	70.333	0,0321	IRS1
10	S1P2 pathway(N)	0,0025	26	1	76.179	0,0321	IRS1
10	PI3 kinase pathway(P)	0,0025	26	1	76.179	0,0321	IRS1
10	Other types of O-glycan biosynthesis(K)	0,0030	31	1	90.784	0,0321	OGT
10	Aldosterone-regulated sodium reabsorption(K)	0,0038	39	1	0,0114	0,0321	IRS1
10	Integrins in angiogenesis(N)	0,0046	47	1	0,0137	0,0321	IRS1
10	Type II diabetes mellitus(K)	0,0047	48	1	0,0140	0,0321	IRS1
10	SHP2 signaling(N)	0,0050	51	1	0,0149	0,0321	IRS1
10	Signaling events mediated by Stem cell factor receptor (c-Kit)(N)	0,0051	52	1	0,0152	0,0321	GRB10
10	Signaling events mediated by PTP1B(N)	0,0051	52	1	0,0152	0,0321	IRS1
10	IL2-mediated signaling events(N)	0,0053	54	1	0,0158	0,0321	IRS1
10	Interleukin signaling pathway(P)	0,0054	55	1	0,0161	0,0321	IRS1
10	Regulation of lipolysis in adipocytes(K)	0,0055	56	1	0,0164	0,0327	IRS1
10	mTOR signaling pathway(K)	0,0059	60	1	0,0175	0,0350	IRS1
10	mTOR signaling pathway(N)	0,0063	64	1	0,0187	0,0360	IRS1
10	IL4-mediated signaling events(N)	0,0063	64	1	0,0187	0,0360	IRS1
10	Adipocytokine signaling pathway(K)	0,0069	70	1	0,0204	0,0360	IRS1
10	PIP3 activates AKT signaling(R)	0,0093	95	1	0,0276	0,0360	IRS1
10	PDGFR-beta signaling pathway(N)	0,0117	120	1	0,0348	0,0360	GRB10
10	Neurotrophin signaling pathway(K)	0,0117	120	1	0,0348	0,0360	IRS1
10	AMPK signaling pathway(K)	0,0121	124	1	0,0360	0,0360	IRS1
10	FoxO signaling pathway(K)	0,0131	134	1	0,0388	0,0388	IRS1
10	Insulin signaling pathway(K)	0,0136	139	1	0,0403	0,0403	IRS1
10	Non-alcoholic fatty liver disease (NAFLD)(K)	0,0148	151	1	0,0437	0,0437	IRS1
10	cGMP-PKG signaling pathway(K)	0,0164	167	1	0,0483	0,0483	IRS1
11	Ion channel transport(R)	0,0168	172	2	8.4133	33.653	TSC22D3,WNK3
11	IL4-mediated signaling events(N)	0,0063	64	1	0,0187	0,0230	MYBL1
11	Gene Silencing by RNA(R)	0,0077	79	1	0,0230	0,0230	MYBL1
12	RIG-I-like receptor signaling pathway(K)	0,0069	70	2	2.793	37.14	TBK1,TANK
12	RIG-I/MDA5 mediated induction of IFN-alpha/beta pathways(R)	0,0075	77	2	3.3764	37.14	TBK1,TANK
12	Toll-Like Receptors Cascades(R)	0,0129	132	2	9.851	68.957	TBK1,TANK
12	Chromatin modifying enzymes(R)	0,0186	190	2	20.254	0,0101	MORF4L1,RUVBL2
12	tnfr2 signaling pathway(B)	0,0009	9	1	35.203	0,0141	TANK
12	tnf/stress related signaling(B)	0,0021	21	1	81.995	0,0246	TANK
12	C-MYC pathway(N)	0,0024	25	1	97.555	0,0256	RUVBL2
12	Telomere Maintenance(R)	0,0036	37	1	0,0144	0,0256	RUVBL2
12	Integrin-linked kinase signaling(N)	0,0044	45	1	0,0175	0,0256	RUVBL2
12	ATF-2 transcription factor network(N)	0,0057	58	1	0,0225	0,0256	RUVBL2
12	Cytosolic DNA-sensing pathway(K)	0,0063	64	1	0,0248	0,0256	TBK1
12	Cytosolic sensors of pathogen-associated DNA (R)	0,0065	66	1	0,0256	0,0256	TBK1
12	Validated targets of C-MYC transcriptional activation(N)	0,0073	75	1	0,0291	0,0291	RUVBL2
12	Regulation of nuclear beta catenin signaling and target gene transcription(N)	0,0078	80	1	0,0310	0,0310	RUVBL2
12	Toll-like receptor signaling pathway(K)	0,0104	106	1	0,0409	0,0409	TBK1
13	Metabolism of carbohydrates(R)	0,0234	239	3	0.12815	0.49622	EXT2,GPC4,HS3ST2
13	Glycosaminoglycan biosynthesis - heparan sulfate / heparin(K)	0,0023	24	2	0.16541	0.49622	EXT2,HS3ST2
13	Retinoid metabolism and transport(R)	0,0036	37	1	0,0108	0,0217	GPC4
13	Visual phototransduction(R)	0,0080	82	1	0,0239	0,0239	GPC4
13	Wnt signaling pathway(K)	0,0138	141	1	0,0408	0,0408	GPC4
14	Smooth Muscle Contraction(R)	0,0032	33	2	0.1044	0.62643	CALD1,SORBS1
14	Insulin Pathway(N)	0,0044	45	1	87.929	0,0142	SORBS1
14	PPAR signaling pathway(K)	0,0068	69	1	0,0135	0,0142	SORBS1
14	Adherens junction(K)	0,0071	73	1	0,0142	0,0142	SORBS1
14	Vascular smooth muscle contraction(K)	0,0117	120	1	0,0234	0,0234	CALD1
14	Insulin signaling pathway(K)	0,0136	139	1	0,0270	0,0270	SORBS1
16	Glucocorticoid receptor regulatory network(N)	0,0076	78	1	76.373	96.935	FKBP5
16	Estrogen signaling pathway(K)	0,0097	99	1	96.935	96.935	FKBP5
17	hiv-1 defeats host-mediated resistance by cem15(B)	0,0003	3	1	5.874	91.828	CXCR4
17	pertussis toxin-insensitive ccr5 signaling in macrophage(B)	0,0009	9	1	17.617	91.828	CXCR4
17	cxcr4 signaling pathway(B)	0,0011	11	1	21.53	91.828	CXCR4
17	S1P3 pathway(N)	0,0024	25	1	48.897	91.828	CXCR4
17	activation of camp-dependent protein kinase pka(B)	0,0025	26	1	50.851	91.828	CXCR4
17	ÃŸ-arrestins in gpcr desensitization(B)	0,0025	26	1	50.851	91.828	CXCR4
17	role of ÃŸ-arrestins in the activation and targeting of map kinases(B)	0,0027	28	1	54.757	91.828	CXCR4
17	roles of ÃŸ arrestin dependent recruitment of src kinases in gpcr signaling(B)	0,0031	32	1	62.567	91.828	CXCR4
17	Syndecan-4-mediated signaling events(N)	0,0031	32	1	62.567	91.828	CXCR4
17	chrebp regulation by carbohydrates and camp(B)	0,0035	36	1	70.374	91.828	CXCR4
17	activation of csk by camp-dependent protein kinase inhibits signaling through the t cell receptor(B)	0,0040	41	1	80.129	91.828	CXCR4
17	ion channels and their functional role in vascular endothelium(B)	0,0041	42	1	82.079	91.828	CXCR4
17	Intestinal immune network for IgA production(K)	0,0046	47	1	91.828	91.828	CXCR4
17	HIF-1-alpha transcription factor network(N)	0,0065	66	1	0,0129	0,0129	CXCR4
17	CXCR4-mediated signaling events(N)	0,0078	80	1	0,0156	0,0156	CXCR4
17	Protein digestion and absorption(K)	0,0088	90	1	0,0175	0,0175	DPP4
17	Leukocyte transendothelial migration(K)	0,0116	118	1	0,0230	0,0230	CXCR4
17	Axon guidance(K)	0,0124	127	1	0,0247	0,0247	CXCR4
17	Chemokine signaling pathway(K)	0,0183	187	1	0,0363	0,0363	CXCR4
17	Endocytosis(K)	0,0253	258	1	0,0499	0,0499	CXCR4
18	Collecting duct acid secretion(K)	0,0026	27	2	0.069891	0.58329	ATP6V0A4,ATP6V1C1
18	ROS, RNS production in response to bacteria(R)	0,0033	34	2	0.11083	0.58329	ATP6V0A4,ATP6V1C1
18	Iron uptake and transport(R)	0,0038	39	2	0.14582	0.58329	ATP6V0A4,ATP6V1C1
18	Vibrio cholerae infection(K)	0,0050	51	2	0.24936	0.74809	ATP6V0A4,ATP6V1C1
18	Synaptic vesicle cycle(K)	0,0062	63	2	0.38052	0.76103	ATP6V0A4,ATP6V1C1
18	Epithelial cell signaling in Helicobacter pylori infection(K)	0,0067	68	2	0.44331	0.88663	ATP6V0A4,ATP6V1C1
18	Rheumatoid arthritis(K)	0,0087	89	2	0.7594	1.5188	ATP6V0A4,ATP6V1C1
18	Oxidative phosphorylation(K)	0,0130	133	2	1.6959	1.6959	ATP6V0A4,ATP6V1C1
18	Phagosome(K)	0,0150	153	2	2.2443	2.2443	ATP6V0A4,ATP6V1C1
18	Ion channel transport(R)	0,0168	172	2	2.8363	2.8363	ATP6V0A4,ATP6V1C1
18	Signaling by Insulin receptor(R)	0,0258	264	2	6.6819	6.6819	ATP6V0A4,ATP6V1C1
18	Metabolic pathways(K)	0,1208	1234	2	0,0146	0,0146	ATP6V0A4,ATP6V1C1
18	Lysosome(K)	0,0120	123	1	0,0239	0,0239	ATP6V0A4
18	Tuberculosis(K)	0,0173	177	1	0,0344	0,0344	ATP6V0A4
19	Activation of anterior HOX genes in hindbrain development during early embryogenesis(R)	0,0065	66	2	0.41762	4.5938	EGR2,PBX1
19	Transcriptional regulation of pluripotent stem cells(R)	0,0034	35	1	68.423	0,0152	PBX1
19	Calcineurin-regulated NFAT-dependent transcription in lymphocytes(N)	0,0045	46	1	89.878	0,0152	EGR2
19	Validated transcriptional targets of TAp63 isoforms(N)	0,0049	50	1	97.675	0,0152	EGR2
19	IL4-mediated signaling events(N)	0,0063	64	1	0,0125	0,0152	EGR2
19	Glucocorticoid receptor regulatory network(N)	0,0076	78	1	0,0152	0,0152	PBX1
19	Transcriptional regulation of white adipocyte differentiation(R)	0,0077	79	1	0,0154	0,0154	EGR2
19	Hepatitis B(K)	0,0143	146	1	0,0284	0,0284	EGR2
19	Transcriptional misregulation in cancer(K)	0,0175	179	1	0,0347	0,0347	PBX1
19	Viral carcinogenesis(K)	0,0201	205	1	0,0397	0,0397	EGR2
19	HTLV-I infection(K)	0,0253	258	1	0,0499	0,0499	EGR2
20	Cardiac conduction(R)	0,0105	107	2	1.0976	2.8363	ASPH,CLIC2
20	Ion channel transport(R)	0,0168	172	2	2.8363	2.8363	ASPH,CLIC2
20	hypoxia-inducible factor in the cardivascular system(B)	0,0017	17	1	33.263	33.263	ASPH
21	IL1-mediated signaling events(N)	0,0033	34	2	0.11083	2.4663	IL1B,IRAK3
21	signal transduction through il1r(B)	0,0034	35	2	0.11744	2.4663	IL1B,IRAK3
21	Apoptosis(K)	0,0083	85	2	0.69268	9.6975	IL1B,IRAK3
21	Signaling by Interleukins(R)	0,0274	280	2	7.5164	75.164	IL1B,IRAK3
21	Cellular roles of Anthrax toxin(N)	0,0019	19	1	37.173	0,0168	IL1B
21	nfkb activation by nontypeable hemophilus influenzae(B)	0,0023	24	1	46.944	0,0168	IL1B
21	IL27-mediated signaling events(N)	0,0025	26	1	50.851	0,0168	IL1B
21	African trypanosomiasis(K)	0,0033	34	1	66.471	0,0168	IL1B
21	Prion diseases(K)	0,0034	35	1	68.423	0,0168	IL1B
21	IL23-mediated signaling events(N)	0,0035	36	1	70.374	0,0168	IL1B
21	IFN-gamma pathway(N)	0,0039	40	1	78.178	0,0168	IL1B
21	Graft-versus-host disease(K)	0,0040	41	1	80.129	0,0168	IL1B
21	Type I diabetes mellitus(K)	0,0042	43	1	84.029	0,0168	IL1B
21	Malaria(K)	0,0048	49	1	95.726	0,0168	IL1B
21	Legionellosis(K)	0,0054	55	1	0,0107	0,0168	IL1B
21	NOD-like receptor signaling pathway(K)	0,0056	57	1	0,0111	0,0168	IL1B
21	IL12-mediated signaling events(N)	0,0060	61	1	0,0119	0,0168	IL1B
21	Cytosolic DNA-sensing pathway(K)	0,0063	64	1	0,0125	0,0168	IL1B
21	Inflammatory bowel disease (IBD)(K)	0,0064	65	1	0,0127	0,0168	IL1B
21	Leishmaniasis(K)	0,0070	72	1	0,0140	0,0168	IL1B
21	Pertussis(K)	0,0073	75	1	0,0146	0,0168	IL1B
21	Salmonella infection(K)	0,0084	86	1	0,0168	0,0168	IL1B
21	Hematopoietic cell lineage(K)	0,0085	87	1	0,0170	0,0170	IL1B
21	Rheumatoid arthritis(K)	0,0087	89	1	0,0174	0,0174	IL1B
21	NF-kappa B signaling pathway(K)	0,0089	91	1	0,0177	0,0177	IL1B
21	Inflammatory mediator regulation of TRP channels(K)	0,0096	98	1	0,0191	0,0191	IL1B
21	Chagas disease (American trypanosomiasis)(K)	0,0102	104	1	0,0203	0,0203	IL1B
21	Toll-like receptor signaling pathway(K)	0,0104	106	1	0,0207	0,0207	IL1B
21	Amoebiasis(K)	0,0106	108	1	0,0210	0,0210	IL1B
21	TNF signaling pathway(K)	0,0108	110	1	0,0214	0,0214	IL1B
21	C-type lectin receptors (CLRs)(R)	0,0117	119	1	0,0232	0,0232	IL1B
21	Neurotrophin signaling pathway(K)	0,0117	120	1	0,0234	0,0234	IRAK3
21	Osteoclast differentiation(K)	0,0128	131	1	0,0255	0,0255	IL1B
21	Toll-Like Receptors Cascades(R)	0,0129	132	1	0,0257	0,0257	IRAK3
21	Measles(K)	0,0131	134	1	0,0261	0,0261	IL1B
21	Non-alcoholic fatty liver disease (NAFLD)(K)	0,0148	151	1	0,0294	0,0294	IL1B
21	Alzheimer's disease(K)	0,0164	168	1	0,0326	0,0326	IL1B
21	Influenza A(K)	0,0171	175	1	0,0340	0,0340	IL1B
21	Tuberculosis(K)	0,0173	177	1	0,0344	0,0344	IL1B
21	Herpes simplex infection(K)	0,0180	184	1	0,0357	0,0357	IL1B
21	MAPK signaling pathway(K)	0,0250	255	1	0,0493	0,0493	IL1B
22	SNARE interactions in vesicular transport(K)	0,0033	34	1	33.291	33.291	VAMP4
23	Miscellaneous transport and binding events(R)	0,0011	11	2	0.011601	0.011601	DMTN,ADD2

## Sheet: AT129RM splic. paths in network
GeneSet	RatioOfProteinInGeneSet	NumberOfProteinInGeneSet	ProteinFromNetwork	P-value	FDR	Nodes
Mitotic G2-G2/M phases(R)	0,0109	111	8	0.087265	34.959	AKAP9,TUBGCP2,PRKAR2B,CEP70,CEP63,PPP1R12B,DYNC1H1,CEP41
ECM-receptor interaction(K)	0,0085	87	7	0.1626	34.959	COMP,COL5A1,ITGB1,ITGA7,ITGA6,CD44,LAMB4
Assembly of the primary cilium(R)	0,0168	172	9	0.2932	36.731	RPGRIP1L,AKAP9,PRKAR2B,CEP70,AHI1,CEP63,TMEM67,DYNC1H1,CEP41
Beta1 integrin cell surface interactions(N)	0,0065	66	6	0.34328	36.731	COL5A1,FBN1,ITGB1,FGB,ITGA7,ITGA6
Arrhythmogenic right ventricular cardiomyopathy (ARVC)(K)	0,0072	74	6	0.64349	55.34	CACNA2D3,CACNB4,TCF7,ITGB1,ITGA7,ITGA6
Rheumatoid arthritis(K)	0,0087	89	6	1.7467	0,0108	ATP6V0A4,ATP6V1C1,HLA-DQA1,TNFSF13B,IL1B,LTB
Signaling by Rho GTPases(R)	0,0316	323	11	1.7698	0,0108	NCKAP1,TIAM2,BCR,ARHGAP18,NUP85,NF2,ITGB1,ARHGAP8,RHOH,PPP1R12B,CHN1
Cardiac conduction(R)	0,0105	107	6	4.6298	0,0230	CACNA2D3,CACNB4,AKAP9,ITPR1,CLIC2,ASPH
Phagosome(K)	0,0150	153	7	5.2144	0,0230	COMP,DYNC1LI2,ATP6V0A4,ATP6V1C1,HLA-DQA1,ITGB1,DYNC1H1
nitric oxide signaling pathway(B)	0,0017	17	3	5.3506	0,0230	GRIN2A,PRKAR2B,GRIN2B
Signaling by Insulin receptor(R)	0,0258	264	9	7.0146	0,0274	IRS1,SYNGAP1,GRB10,AKAP9,GRIN2A,ATP6V0A4,ATP6V1C1,GRIN2B,PSMA1
NCAM signaling for neurite out-growth(R)	0,0218	223	8	10.137	0,0336	IRS1,SYNGAP1,RPS6KA5,CACNB4,AKAP9,GRIN2A,GRIN2B,PSMA1
Hypertrophic cardiomyopathy (HCM)(K)	0,0081	83	5	10.185	0,0336	CACNA2D3,CACNB4,ITGB1,ITGA7,ITGA6
HDR through Homologous Recombination (HR) or Single Strand Annealing (SSA)(R)	0,0083	85	5	11.311	0,0339	TIPIN,HUS1,ATM,SPIDR,WRN
Dilated cardiomyopathy(K)	0,0087	89	5	13.837	0,0387	CACNA2D3,CACNB4,ITGB1,ITGA7,ITGA6
Depolarization of the Presynaptic Terminal Triggers the Opening of Calcium Channels(R)	0,0007	7	2	19.28	0,0493	CACNB4,CACNA1A
Extracellular matrix organization(R)	0,0243	248	8	19.734	0,0493	COMP,COL5A1,FBN1,ITGB1,FGB,ITGA7,ITGA6,CD44

[truncated: 2 more sheets: AT129RM splicing network BP, AT129RM splicing network MF]
