# Supplementary material for: Proteomics and transcriptomics analyses of ataxia telangiectasia cells treated with Dexamethasone
Source: PLoS One. 2018 Apr 2;13(4):e0195388. doi: 10.1371/journal.pone.0195388 (PMC5880408; doi:10.1371/journal.pone.0195388)
Supplement: S6 Supplementary File — Reactome FI nodes, paths in networks, biological pathways and molecular functions are described. (XLSX) [file pone.0195388.s010.xlsx]

## Sheet: All AT samples gene list
Gene symbol	Fold Change ratio Dexa over DMSO
FRMD3	1.6687
TMEM2	1.51378
RNU6-806P	1.48645
RNU6-1169P	1.42606
MIR4774	1.39556
RNU6-581P	1.38778
LGR4	1.3679
NUGGC	1.35788
SORT1	1.35626
RP11-448G15.1	1.3541
AKAP14	1.34588
SLC38A4	1.33478
IL7R	1.32073
NFIL3	1.31094
GRIN2A	1.30372
TAS2R19	1.30078
DNAJC5B	1.29731
OR5V1	1.2836
CD160	1.27749
RNU6-466P	1.27616
MIR3140	1.27611
AC079610.1	1.26388
RNU6-433P	1.26202
MERTK	1.25367
TBCEL	1.24615
IGHV5-78	1.24376
CEP70	1.24026
RNU6-425P	1.23513
RNU6-51	1.23422
RNU6-765P	1.23308
MIR1256	1.2319
ENPP5	1.23132
RNU6-851P	1.23108
RNU6-52P	1.22842
AREG	1.2273
RNU6-1280P	1.22587
MIR617	1.22431
PRKAR2B	1.22326
TAS2R7	1.22314
RNU6-1003P	1.2231
RNU6-1216P	1.22281
RNU6-1337P	1.22118
AREG // AREGB	1.22008
RP3-399L15.2	1.21956
RNA5SP240	1.2188
RNU6-400P	1.21688
TTTY17B	1.21553
TTTY17A	1.21553
MMRN1	1.21437
MIR216B	1.21247
TXNIP	1.21207
AC024084.1	1.20937
RNU6-120P	1.20907
OR52N4	1.20898
MIR1200	1.20517
OR10G2	1.20495
RP11-624A4.1	1.20344
RP11-346L1.2	1.20268
AF127577.11	1.19979
LOC643454	1.19929
RP11-264I13.2	1.19883
RNU6-192P	1.19793
MIR329-1	1.19785
TAS2R13	1.19357
RP11-435M3.2	1.19344
APOD	1.19289
AMY2A	1.19262
CTC-529L17.1	1.19132
RNU6-1112P	1.19005
RNU6-543P	1.18924
RNU6-1133P	1.18839
RNU6-403P	1.1879
ALG9-IT1	1.18604
RNU6-1281P	1.18509
RP5-1121H13.3	1.18468
RNU6-902P	1.18447
RNU6-1077P	1.1842
OGFRL1	1.18412
RP11-370K11.1	1.18387
DGCR10	1.18371
SNORD115-41	1.1834
CXCR4	1.18314
LINC00644	1.18304
EVX1	1.18123
AP001601.2	1.17862
RNU6-296P	1.17783
RNU6-1157P	1.17745
RNU6-726P	1.1774
RNU6-879P	1.17691
SEC62-AS1	1.1763
RNU6-436P	1.1761
C6ORF50	1.17504
RNU1-86P	1.17486
RNU1-107P	1.17486
MIR335	1.17349
RP5-1061H20.4	1.17284
SNX30	1.1722
GAB1	1.17008
RP11-369E15.3	1.16994
RNU7-151P	1.16991
CTD-2334D19.1	1.16975
RNU6-530P	1.16958
RP11-374M1.4	1.16738
RP11-168A11.1	1.16619
RP1-8B1.4	1.16608
RNU6ATAC29P	1.16538
RNU6-886P	1.16517
RNU6-957P	1.16432
SMAD1-AS2	1.16401
AC015933.2	1.16318
MIR382	1.16284
RP11-508M8.1	1.16223
RNU6-757P	1.1612
RP11-319G6.3	1.15969
FAR2	1.15923
SMIM3	1.15793
RNU7-28P	1.15743
RP11-381N20.1	1.15709
RP11-499O7.7	1.15676
FKBP5	1.15667
LINC00603	1.15583
RNU6-344P	1.15509
KLF2	1.15507
RNU6-197P	1.1546
RP11-793B23.1	1.15413
RNU6-1087P	1.15244
P2RX5	1.15203
RP1-86D1.2	1.15201
RNU6-541P	1.15198
RNU7-45P	1.15173
AP3S1	1.15172
RNU6-66P	1.15102
HYAL4	1.15072
AUH	1.15044
RNA5SP364	1.15037
CNKSR3	1.15023
RNU6-207P	1.15002
RNU6-821P	1.14986
RNU4-26P	1.14977
RP11-436H11.5	1.14958
IRGM	1.1495
RP11-550H2.2	1.14867
LYPD6B	1.14848
IGBP1-AS1	1.1484
BX571672.3	1.1483
RNU6-394P	1.14825
RNU6-266P	1.14813
GK-AS1	1.14771
DKFZp667F0711	1.14753
RNU7-10P	1.14697
RNU6-930P	1.14672
RP11-115A15.1	1.14643
MIR1206	1.14637
AC073218.2	1.14617
QRICH1	1.14607
RNU7-63P	1.14606
RP11-556N4.1	1.14579
CTD-2533K21.4	1.14541
GRIA3	1.14539
RP3-323N1.2	1.14532
RNU6-945P	1.14521
RNU6-196P	1.14466
DDIT4	1.14431
RNU6-635P	1.14316
LINC01032	1.14303
MIR656	1.14298
AMMECR1-IT1	1.14277
C12orf79	1.14261
RNU6-1170P	1.14218
RNU6-559P	1.14179
RP6-159A1.3	1.14054
MIR4327	1.1402
MIR570	1.13973
RNU6-625P	1.13927
RP11-314M24.1	1.13911
RNU6-83P	1.13888
RNU6-834P	1.13876
RN7SKP2	1.13845
RNU6-812P	1.13814
LOC101927355	1.13735
RNU6-940P	1.13727
RNU6-446P	1.1369
SAP30	1.1364
ADAM20P1	1.13623
RP11-527F13.1	1.13615
PLCL1	1.13568
TAS2R4	1.13568
ACTRT1	1.13529
OR2A7	1.13524
AC093110.3	1.13512
POU5F1	1.1351
OR14I1	1.13487
AC073257.1	1.13464
RNU6-759P	1.13457
POTEKP	1.13425
NREP-AS1	1.13408
OR4C3	1.13407
RNU6-1167P	1.13406
RNU6-1152P	1.13388
RNU6-474P	1.13363
RNU6-274P	1.13362
LINC01375	1.13309
ZFP36L2	1.13255
PRDM1	1.13201
RNU6-375P	1.13178
RNU6-378P	1.13176
MBD3L1	1.13173
AC123023.1	1.13161
HSDL2	1.13153
RNU6-739P	1.13135
HPYR1	1.13109
SLC46A3	1.13104
AC087430.1	1.13094
OR52N1	1.13084
CALD1	1.13075
RP11-1079K10.2	1.13071
ANKRD20A4	1.13004
RP3-454G6.2	1.12959
OR51C1P	1.12937
TSSK1B	1.12934
INSR	1.12922
RNU6-238P	1.12922
RP11-292F9.2	1.12895
PFKFB2	1.12891
ERAP2	1.12881
RNU7-181P	1.12866
RNU6-137P	1.12839
RP11-74C3.1	1.12821
DDX26B-AS1	1.12759
RNU6-1127P	1.12735
LOC101929328	1.12725
RNU6-1236P	1.12698
RNA5SP438	1.12639
AKR1C1	1.1263
RP11-669M16.2	1.12618
LRRC1	1.12588
RNU4-25P	1.12569
AC079150.3	1.12568
TMEM217	1.12509
RNU6-254P	1.12507
RP11-469A15.2	1.12435
FBXO36-IT1	1.12427
OR2T10	1.12401
LINC00391	1.12387
SNORD114-4	1.12386
SYTL3	1.12365
RP11-289H16.1	1.12359
RNU6-539P	1.1234
MIR3646	1.12314
REV3L-IT1	1.12306
GLUL	1.12268
MIR548H1	1.12254
RNU6-1042P	1.12228
GABRG3	1.1215
SMAD5-AS1	1.12128
FSTL3	1.12125
RNU7-172P	1.12101
RNU6-202P	1.12089
RP11-118M9.3	1.12032
RNY1P1	1.12031
RNU6-742P	1.12018
LOC101928731	1.11997
AC073641.2	1.11994
LINC00622	1.11977
LRRC37A4P	1.1194
MIR548H3	1.11923
AC008746.3	1.11914
RNU6-178P	1.11907
SRGAP2-AS1	1.11878
SNORD114-7	1.11863
RNA5SP454	1.1186
RP11-268F1.3	1.11855
RNU6-598P	1.11847
INSL6	1.11818
LOC101926913	1.11818
RNU6-281P	1.11792
RNU6-858P	1.11685
RNU6-1013P	1.11683
RP11-322I2.1	1.11667
RNU6-805P	1.11664
USP53	1.11651
CTB-57H20.1	1.11648
NAIP	1.11646
CHST4	1.11598
RNU4ATAC11P	1.11589
RNU6-1307P	1.11576
RNU6-430P	1.1156
SYNE2	1.11498
RNU6-1082P	1.11489
RP11-26E5.1	1.11468
LOC100506498	1.11451
RP11-298E2.2	1.11444
RNY4P24	1.11431
RP11-47P18.1	1.11429
RP11-394O4.3	1.11417
RP5-864K19.4	1.11379
OR11H4	1.11372
ADCY10P1	1.11358
SNORD96B	1.11325
MEI1	1.11286
TOX2	1.11281
OR2T35	1.11262
AC011891.5	1.11258
RNU6-212P	1.11253
TRIB1	1.1124
RP11-15B24.1	1.11233
RNU6-1135P	1.11223
OR2J2	1.11216
HIGD1B	1.11215
ARRDC5	1.11212
SNORD114-20	1.11212
RP1-302D9.1	1.11202
PRLR	1.11199
RP11-70J12.1	1.11192
RP11-383M4.2	1.11173
RNU11-5P	1.1117
PNPLA8	1.11161
RNU6-767P	1.1116
AC108004.3	1.11155
OR10V1	1.11139
SPANXC	1.11139
RNU6-732P	1.11125
RP11-168O16.1	1.11122
LOC101927346	1.11094
RASSF8	1.11091
LINC00942	1.11077
RP5-1097P24.1	1.11029
RNU6-1004P	1.11025
RP11-333A23.3	1.11022
RNU6-688P	1.11011
AP001439.2	1.10969
LOC101929184	1.10966
RNU6-853P	1.10965
RNU6-685P	1.10909
SNORD109B	1.10906
SNORD109A	1.10906
LOC389765	1.10902
LOC101928202	1.10896
UBASH3B	1.10891
RNU6-1149P	1.10881
MYBL1	1.10868
PRSS3P3	1.10863
RNU6-349P	1.10858
RNU1-109P	1.10856
OR10J1	1.10854
RNU6-140P	1.1084
LINC00597	1.10828
RNU6-1303P	1.10824
AC083843.1	1.10821
AC073218.3	1.10795
RP11-547D24.1	1.10784
RNU6-562P	1.10784
OR2T11	1.10781
RAET1E-AS1	1.10743
RP11-259P20.1	1.10725
LOC100506123	1.10718
RNU6-641P	1.10711
ZNF385D-AS1	1.10672
RNU6-572P	1.1067
OR56B4	1.10666
AC064834.1	1.10659
MIR4788	1.10656
AKR1C2	1.10649
AQP9	1.10627
LINC01427	1.10602
OR10A7	1.10596
RNU7-29P	1.1059
SLC44A1	1.10576
LOC100505878	1.10571
RNA5SP63	1.10552
SNORA11	1.10532
RP11-109A6.2	1.10518
RNA5SP47	1.10469
RP11-730G20.1	1.10462
MURC	1.1045
RNU6-122P	1.10419
RNU6-1181P	1.10397
XX-C2158C6.1	1.10388
RP11-243J16.7	1.10386
TSC22D3	1.10384
RNU6-437P	1.10377
MIR513A1	1.10329
RP11-120A1.1	1.103
P2RY12	1.10294
MIR4676	1.10289
OR51G1	1.10281
C15orf65	1.10272
RP11-479O16.1	1.10272
LOC101928254	1.10271
AC002331.1	1.10267
AC012065.7	1.10256
ANKRD20A3	1.10249
FILIP1L	1.10235
GOLGA8B	1.10223
LOC100507012	1.1022
RNU1-15P	1.10212
AP000355.2	1.10207
FN1	1.102
AC009950.1	1.10195
RNU6-65P	1.10173
RP1-249H1.2	1.10164
RNU6-1091P	1.10145
KCNMB3P1	1.10127
KLRB1	1.10124
HNRNPR	1.10111
RNU6-154P	1.10063
RP11-452J21.2	1.10057
TRAV7	1.10051
MIR4480	1.10049
RNU4ATAC4P	1.10033
CTA-992D9.7	1.10027
ITPR1-AS1	1.10018
ELMO1-AS1	1.10008
CD83	0.900017
DOCK4-AS1	0.899727
CNOT10-AS1	0.899274
ATP7A	0.89916
FSD1L	0.898622
RNU6-1282P	0.898479
RNU6-965P	0.898412
SLFN12L	0.898363
CTD-2023M8.1	0.898154
KCNN4	0.898134
CHI3L2	0.897692
IRS4	0.897689
C12orf55	0.897229
RNU7-55P	0.897182
CTB-111F10.1	0.897177
CHRNA7	0.896965
PEX5L	0.896856
GRAMD1B	0.896812
AC003092.1	0.896352
AC007098.1	0.896347
ABCB1	0.895905
RNU7-197P	0.895705
STAP1	0.895612
GPR31	0.895541
TEX9	0.895462
IL2RA	0.89543
RP3-445N2.1	0.895424
PLEKHG1	0.895338
RNU5B-4P	0.895239
RP3-471M13.2	0.895181
C14orf105	0.89503
PLXNC1	0.89489
EPSTI1	0.894733
TUBB2A	0.894668
LRP12	0.894086
RNY3P3	0.893396
IFI27	0.893387
RP1-102G20.5	0.892927
MIR1284	0.892849
ABHD6	0.892564
TRANK1	0.89237
NCKAP5	0.892276
TNIP3	0.891997
CR2	0.891991
CLEC2B	0.89196
RNU7-183P	0.891873
CYP1A1	0.891395
RP3-460G2.2	0.891154
SPIB	0.890677
RP5-1042K10.10	0.890349
TRIM49C	0.889748
LINC01028	0.889365
OR2Y1	0.889226
DEFB106A	0.888787
IQCJ-SCHIP1-AS1	0.88862
TLR1	0.888416
DDX58	0.888356
IGLV5-37	0.888234
P2RY10	0.887497
ACTR3BP6	0.8874
AC017048.1	0.887215
RP11-359J6.1	0.886996
LOC100506499	0.886972
CXCL8	0.886948
C1orf192	0.886699
TTTY11	0.886535
RNU6-483P	0.88651
XAF1	0.886507
MS4A7	0.886039
RSAD2	0.886016
CD28	0.885801
MIR890	0.885295
CHRNA6	0.884991
RP11-413E1.4	0.88494
DENND5A	0.884916
MNDA	0.883923
RNU7-38P	0.883675
ITGB3	0.883524
OR51F2	0.883451
OR2AG2	0.88329
MIR3914-1	0.883255
TUBB2B	0.883125
GPR183	0.882041
CABLES1	0.881893
LINC00158	0.881692
GBP5	0.881677
OR51A4	0.881473
STEAP2	0.881233
HECW2	0.881104
TAAR2	0.8811
RP11-386G21.2	0.881061
DUSP4	0.880893
USP18	0.880603
RP11-436D23.1	0.880484
TSHB	0.879565
IFI6	0.879428
CD24	0.878466
OR4K2	0.878264
MIR3142	0.877957
MIR1278	0.877903
AC107057.2	0.877105
RP11-436H11.4	0.876721
SAMD9L	0.876531
IL3RA	0.876416
SNORD114-24	0.876391
ANO5	0.876273
EVI2A	0.876228
DEFB106B	0.876115
RP11-302I18.3	0.875975
BHLHE22	0.87558
HERC6	0.875528
TEX15	0.87552
TNFRSF9	0.875125
AC005152.3	0.874815
FFAR2	0.874438
SESN3	0.874389
MUC13	0.874355
MIR577	0.874228
CYP7B1	0.874203
LY96	0.873678
RNU6-464P	0.87306
USP41	0.872663
NCF2	0.871988
RP4-726N1.2	0.871593
RGS13	0.871015
DOCK4	0.870945
DNM1L	0.870827
LOC101928223	0.870802
AC013402.3	0.87055
GPR34	0.869191
OR5AS1	0.868974
RNU6-568P	0.868721
TRAF1	0.868559
IFNG-AS1	0.868546
CCL5	0.867251
IGKV2-40	0.867145
GPR137B	0.86709
MIR3145	0.866709
MAB21L3	0.866682
RNU6-1204P	0.866067
FABP3P2	0.866029
XXYLT1-AS2	0.865546
RNU6-229P	0.865149
VCAN	0.864904
OR6C3	0.864879
SLC10A2	0.864627
PEX5L-AS1	0.864559
AC104699.1	0.863949
PAPPA-AS1	0.862603
RP11-395P13.1	0.86257
PARM1	0.862122
SGK1	0.861857
CCL3L3	0.861519
TNFAIP6	0.861202
ALPK2	0.860648
MIR3169	0.85974
ITGA1	0.859258
CD84	0.859124
CD1C	0.858981
APOL6	0.858901
IFI44	0.858881
GBP4	0.858779
LRRK2	0.858048
RNU7-176P	0.85693
NR4A3	0.856513
RP5-964N17.1	0.856251
PRICKLE2-AS3	0.855766
RP11-10J5.1	0.854967
CCL3L1	0.854427
OR14J1	0.85424
TMEM257	0.853732
MGAT4A	0.853251
DEFB4B	0.852685
MIR106A	0.85211
KRTAP9-9	0.852085
EGR2	0.851806
LOC101927055	0.851764
RNU7-65P	0.850735
OR8K3	0.850369
SLCO4C1	0.850361
FGL2	0.849863
ITGB8	0.84961
SNORD114-18	0.849558
TNF	0.846923
ABCD2	0.846586
XCL2	0.845307
DNASE1L3	0.844737
GBP1P1	0.843244
CCL3	0.842799
MAATS1	0.841469
GRPR	0.83846
GPR174	0.838089
DDX60L	0.836073
MIR28	0.835852
RNU6-1288P	0.835393
TP63	0.834864
DLGAP1-AS5	0.83452
LTA	0.832822
LOC100507600	0.832296
TNFSF10	0.831696
GBP2	0.830937
NEXN	0.830574
ENPP2	0.829687
IFI44L	0.829532
ABCA6	0.829506
LINC01268	0.827586
KMO	0.826861
AC011306.2	0.825914
TNFSF13B	0.824432
MIR891B	0.823942
TFEC	0.822716
ATP8B1	0.821844
RP11-321C1.1	0.816063
GBP3	0.815439
GPR171	0.814349
GBP1	0.813442
IL1B	0.813003
MPEG1	0.812587
RP11-136K7.1	0.812421
CCL4L1	0.81143
CCL4	0.808332
MIR4779	0.806662
TFPI2	0.806423
FCRL4	0.805402
TLR7	0.805214
RP11-38P22.2	0.800435
XCL1	0.796116
CCR8	0.795121
RP11-443B7.2	0.79501
VCAM1	0.794378
CYP1B1	0.79132
RNU7-161P	0.789136
TNFSF11	0.783534
MOXD1	0.780461
DPP4	0.777717
GPR18	0.772723
DDX60	0.771476
RP1-300G12.2	0.770366
RP11-236B18.2	0.768597
CXCL9	0.751243
IL23R	0.745265
EGOT	0.732394
RNY5	0.703043
AICDA	0.682294
CXCL10	0.65546

## Sheet: All AT samples nodes
Module	Nodes in Module	Node Percentage	Samples in Module	Sample Percentage	Node List
0	13	0,2031	1	10000	CCL3,CCL3L1,CCL4,CCL4L1,CCL5,CCR8,CXCL10,CXCL9,CXCR4,DPP4,GPR183,XCL1,XCL2
1	10	0,1563	1	10000	LTA,LY96,NCF2,TLR1,TNF,TNFAIP6,TNFRSF9,TRAF1,VCAM1,VCAN
2	6	0,0938	1	10000	CALD1,FN1,ITGA1,ITGB3,ITGB8,POTEKP
3	4	0,0625	1	10000	CEP70,DNM1L,LRRK2,PRKAR2B
4	3	0,0469	1	10000	DUSP4,GRIA3,GRIN2A
5	3	0,0469	1	10000	CXCL8,IL2RA,IL3RA
6	3	0,0469	1	10000	MYBL1,SGK1,TSC22D3
7	3	0,0469	1	10000	GAB1,INSR,IRS4
8	3	0,0469	1	10000	GABRG3,PLCL1,RGS13
9	2	0,0313	1	10000	NR4A3,PRDM1
10	2	0,0313	1	10000	CHST4,MUC13
11	2	0,0313	1	10000	CABLES1,TP63
12	2	0,0313	1	10000	POU5F1,TFEC
13	2	0,0313	1	10000	ABCB1,EGR2
14	2	0,0313	1	10000	CHRNA6,CHRNA7
15	2	0,0313	1	10000	GBP1,GBP2
16	2	0,0313	1	10000	AKR1C1,AKR1C2

## Sheet: All AT samples paths in nodes
Module	GeneSet	RatioOfProteinInGeneSet	NumberOfProteinInGeneSet	ProteinFromModule	P-value	FDR	Nodes
0	Chemokine signaling pathway(K)	0,0183	187	11	1.1102e-12	2.6645e-11	CXCL9,CCL3L1,CCL4L1,CXCR4,CXCL10,CCL5,CCL4,XCL2,CCL3,CCR8,XCL1
0	Cytokine-cytokine receptor interaction(K)	0,0259	265	11	1.1102e-12	2.6645e-11	CXCL9,CCL3L1,CCL4L1,CXCR4,CXCL10,CCL5,CCL4,XCL2,CCL3,CCR8,XCL1
0	GPCR ligand binding(R)	0,0381	389	10	3.9524e-09	6.3238e-08	CXCL9,CCL3L1,CXCR4,CXCL10,CCL5,CCL4,XCL2,CCL3,CCR8,XCL1
0	Toll-like receptor signaling pathway(K)	0,0104	106	7	9.8173e-08	1.1781e-06	CXCL9,CCL3L1,CCL4L1,CXCL10,CCL5,CCL4,CCL3
0	Cytosolic DNA-sensing pathway(K)	0,0063	64	4	0.0073327	0.065994	CCL4L1,CXCL10,CCL5,CCL4
0	Salmonella infection(K)	0,0084	86	4	0.023579	0.18863	CCL3L1,CCL4L1,CCL4,CCL3
0	GPCR downstream signaling(R)	0,0882	901	7	0.22068	1.5448	CXCL9,CXCR4,CXCL10,CCL5,XCL2,CCR8,XCL1
0	pertussis toxin-insensitive ccr5 signaling in macrophage(B)	0,0009	9	2	0.50953	3.0572	CXCR4,CCL4
0	Rheumatoid arthritis(K)	0,0087	89	3	1.3726	6.8631	CCL3L1,CCL5,CCL3
0	Chagas disease (American trypanosomiasis)(K)	0,0102	104	3	2.1685	8.674	CCL3L1,CCL5,CCL3
0	activation of camp-dependent protein kinase pka(B)	0,0025	26	2	4.2055	14.613	CXCR4,CCL4
0	ÃŸ-arrestins in gpcr desensitization(B)	0,0025	26	2	4.2055	14.613	CXCR4,CCL4
0	role of ÃŸ-arrestins in the activation and targeting of map kinases(B)	0,0027	28	2	4.871	14.613	CXCR4,CCL4
0	roles of ÃŸ arrestin dependent recruitment of src kinases in gpcr signaling(B)	0,0031	32	2	6.3455	16.02	CXCR4,CCL4
0	Syndecan-4-mediated signaling events(N)	0,0031	32	2	6.3455	16.02	CXCR4,CCL5
0	CXCR3-mediated signaling events(N)	0,0034	35	2	7.5762	16.02	CXCL9,CXCL10
0	chrebp regulation by carbohydrates and camp(B)	0,0035	36	2	8.0101	16.02	CXCR4,CCL4
0	activation of csk by camp-dependent protein kinase inhibits signaling through the t cell receptor(B)	0,0040	41	2	10.356	20.712	CXCR4,CCL4
0	ion channels and their functional role in vascular endothelium(B)	0,0041	42	2	10.86	21.72	CXCR4,CCL4
0	IL12-mediated signaling events(N)	0,0060	61	2	22.626	45.252	CCL4,CCL3
0	hiv-1 defeats host-mediated resistance by cem15(B)	0,0003	3	1	35.192	70.385	CXCR4
0	NF-kappa B signaling pathway(K)	0,0089	91	2	49.378	98.756	CCL4L1,CCL4
0	TNF signaling pathway(K)	0,0108	110	2	71.261	0,0128	CXCL10,CCL5
0	activation of pkc through g-protein coupled receptors(B)	0,0011	11	1	0,0128	0,0128	CCL4
0	cxcr4 signaling pathway(B)	0,0011	11	1	0,0128	0,0128	CXCR4
0	g-protein signaling through tubby proteins(B)	0,0011	11	1	0,0128	0,0128	CCL4
0	Influenza A(K)	0,0171	175	2	0,0173	0,0173	CXCL10,CCL5
0	Syndecan-1-mediated signaling events(N)	0,0017	17	1	0,0198	0,0198	CCL5
0	cystic fibrosis transmembrane conductance regulator (cftr) and beta 2 adrenergic receptor (b2ar) pathway(B)	0,0019	19	1	0,0221	0,0221	CCL4
0	corticosteroids and cardioprotection(B)	0,0023	24	1	0,0278	0,0278	CCL4
0	S1P3 pathway(N)	0,0024	25	1	0,0290	0,0290	CXCR4
0	Prion diseases(K)	0,0034	35	1	0,0404	0,0404	CCL5
0	IL23-mediated signaling events(N)	0,0035	36	1	0,0415	0,0415	CXCL9
1	NF-kappa B signaling pathway(K)	0,0089	91	5	6.8686e-05	0.0083797	VCAM1,LTA,LY96,TRAF1,TNF
1	Endogenous TLR signaling(N)	0,0024	25	3	0.012186	0.64955	TLR1,VCAN,LY96
1	TNF signaling pathway(K)	0,0108	110	4	0.016239	0.64955	VCAM1,LTA,TRAF1,TNF
1	tnfr2 signaling pathway(B)	0,0009	9	2	0.27842	8.3525	LTA,TRAF1
1	Toll-like receptor signaling pathway(K)	0,0104	106	3	0.89619	21.509	TLR1,LY96,TNF
1	Cellular roles of Anthrax toxin(N)	0,0019	19	2	1.2352	24.704	VCAM1,TNF
1	hiv-1 nef: negative effector of fas and tnf(B)	0,0031	32	2	3.4829	49.808	TRAF1,TNF
1	HIV-1 Nef: Negative effector of Fas and TNF-alpha(N)	0,0032	33	2	3.7023	49.808	TRAF1,TNF
1	African trypanosomiasis(K)	0,0033	34	2	3.9283	49.808	VCAM1,TNF
1	TNF signaling(R)	0,0035	36	2	4.4	49.808	TRAF1,TNF
1	Herpes simplex infection(K)	0,0180	184	3	4.528	49.808	LTA,TRAF1,TNF
1	Type I diabetes mellitus(K)	0,0042	43	2	6.2574	62.574	LTA,TNF
1	TNF receptor signaling pathway(N)	0,0045	46	2	7.1512	64.361	TRAF1,TNF
1	Malaria(K)	0,0048	49	2	8.1033	64.826	VCAM1,TNF
1	keratinocyte differentiation(B)	0,0048	49	2	8.1033	64.826	TRAF1,TNF
1	HTLV-I infection(K)	0,0253	258	3	12.078	82.376	VCAM1,LTA,TNF
1	Cytokine-cytokine receptor interaction(K)	0,0259	265	3	13.047	82.376	TNFRSF9,LTA,TNF
1	Downstream signaling in na&#xef;ve CD8+ T cells(N)	0,0063	64	2	13.729	82.376	TNFRSF9,TNF
1	Leishmaniasis(K)	0,0070	72	2	17.313	0,0104	NCF2,TNF
1	Pertussis(K)	0,0073	75	2	18.76	0,0113	LY96,TNF
1	TNFR2 non-canonical NF-kB pathway(R)	0,0094	96	2	30.442	0,0152	LTA,TNF
1	Leukocyte transendothelial migration(K)	0,0116	118	2	45.533	0,0226	VCAM1,NCF2
1	Toxoplasmosis(K)	0,0116	118	2	45.533	0,0226	LY96,TNF
1	Osteoclast differentiation(K)	0,0128	131	2	55.785	0,0226	NCF2,TNF
1	Toll-Like Receptors Cascades(R)	0,0129	132	2	56.614	0,0226	TLR1,LY96
1	visceral fat deposits and the metabolic syndrome(B)	0,0007	7	1	61.517	0,0246	TNF
1	Cell adhesion molecules (CAMs)(K)	0,0139	142	2	65.217	0,0261	VCAN,VCAM1
1	a4b7 Integrin signaling(N)	0,0008	8	1	70.278	0,0281	VCAM1
1	sodd/tnfr1 signaling pathway(B)	0,0009	9	1	79.032	0,0313	TNF
1	Tuberculosis(K)	0,0173	177	2	99.717	0,0313	TLR1,TNF
1	il-10 anti-inflammatory signaling pathway(B)	0,0013	13	1	0,0114	0,0313	TNF
1	stress induction of hsp regulation(B)	0,0014	14	1	0,0123	0,0313	TNF
1	cadmium induces dna synthesis and proliferation in macrophages(B)	0,0015	15	1	0,0131	0,0313	TNF
1	Defensins(R)	0,0015	15	1	0,0131	0,0313	TLR1
1	Ligand-dependent caspase activation(R)	0,0017	17	1	0,0149	0,0313	LY96
1	tnfr1 signaling pathway(B)	0,0017	17	1	0,0149	0,0313	TNF
1	Beta5 beta6 beta7 and beta8 integrin cell surface interactions(N)	0,0017	17	1	0,0149	0,0313	VCAM1
1	nf-kb signaling pathway(B)	0,0021	21	1	0,0184	0,0313	TNF
1	tnf/stress related signaling(B)	0,0021	21	1	0,0184	0,0313	TNF
1	Extracellular matrix organization(R)	0,0243	248	2	0,0189	0,0313	VCAN,VCAM1
1	Canonical NF-kappaB pathway(N)	0,0023	23	1	0,0201	0,0313	TNF
1	Alpha9 beta1 integrin signaling events(N)	0,0023	24	1	0,0210	0,0313	VCAM1
1	nfkb activation by nontypeable hemophilus influenzae(B)	0,0023	24	1	0,0210	0,0313	TNF
1	fmlp induced chemokine gene expression in hmc-1 cells(B)	0,0024	25	1	0,0218	0,0313	NCF2
1	IL27-mediated signaling events(N)	0,0025	26	1	0,0227	0,0313	TNF
1	RXR and RAR heterodimerization with other nuclear receptor(N)	0,0025	26	1	0,0227	0,0313	TNF
1	adp-ribosylation factor(B)	0,0027	28	1	0,0244	0,0313	NCF2
1	IL2 signaling events mediated by STAT5(N)	0,0027	28	1	0,0244	0,0313	LTA
1	Beta2 integrin cell surface interactions(N)	0,0028	29	1	0,0253	0,0313	VCAM1
1	CD40/CD40L signaling(N)	0,0028	29	1	0,0253	0,0313	TRAF1
1	Asthma(K)	0,0029	30	1	0,0261	0,0313	TNF
1	amb2 Integrin signaling(N)	0,0030	31	1	0,0270	0,0313	TNF
1	rho cell motility signaling pathway(B)	0,0031	32	1	0,0278	0,0313	NCF2
1	ceramide signaling pathway(B)	0,0031	32	1	0,0278	0,0313	TNF
1	Alpha4 beta1 integrin signaling events(N)	0,0032	33	1	0,0287	0,0313	VCAM1
1	ROS, RNS production in response to bacteria(R)	0,0033	34	1	0,0296	0,0313	NCF2
1	toll-like receptor pathway(B)	0,0033	34	1	0,0296	0,0313	LY96
1	signal transduction through il1r(B)	0,0034	35	1	0,0304	0,0313	TNF
1	mechanism of gene regulation by peroxisome proliferators via ppara(B)	0,0034	35	1	0,0304	0,0313	TNF
1	nfat and hypertrophy of the heart (B)	0,0035	36	1	0,0313	0,0313	TNF
1	inactivation of gsk3 by akt causes accumulation of b-catenin in alveolar macrophages(B)	0,0035	36	1	0,0313	0,0313	LY96
1	IL23-mediated signaling events(N)	0,0035	36	1	0,0313	0,0313	TNF
1	rac1 cell motility signaling pathway(B)	0,0036	37	1	0,0321	0,0321	NCF2
1	Allograft rejection(K)	0,0036	37	1	0,0321	0,0321	TNF
1	Graft-versus-host disease(K)	0,0040	41	1	0,0356	0,0356	TNF
1	Calcineurin-regulated NFAT-dependent transcription in lymphocytes(N)	0,0045	46	1	0,0398	0,0398	TNF
1	Ceramide signaling pathway(N)	0,0047	48	1	0,0415	0,0415	TNF
1	Type II diabetes mellitus(K)	0,0047	48	1	0,0415	0,0415	TNF
1	t cell receptor signaling pathway(B)	0,0049	50	1	0,0432	0,0432	NCF2
1	Angiopoietin receptor Tie2-mediated signaling(N)	0,0049	50	1	0,0432	0,0432	TNF
1	Amyotrophic lateral sclerosis (ALS)(K)	0,0050	51	1	0,0441	0,0441	TNF
1	Caspase cascade in apoptosis(N)	0,0051	52	1	0,0449	0,0449	TNF
1	RAC1 signaling pathway(N)	0,0053	54	1	0,0466	0,0466	NCF2
1	Thromboxane A2 receptor signaling(N)	0,0053	54	1	0,0466	0,0466	VCAM1
1	Legionellosis(K)	0,0054	55	1	0,0474	0,0474	TNF
1	Pathogenic Escherichia coli infection(K)	0,0054	55	1	0,0474	0,0474	LY96
1	Signaling events mediated by HDAC Class I(N)	0,0055	56	1	0,0483	0,0483	TNF
1	NOD-like receptor signaling pathway(K)	0,0056	57	1	0,0491	0,0491	TNF
2	Integrin signalling pathway(P)	0,0155	158	5	5.2485e-05	0.0032541	POTEKP,ITGB3,ITGA1,FN1,ITGB8
2	ECM-receptor interaction(K)	0,0085	87	4	0.00077914	0.024153	ITGB3,ITGA1,FN1,ITGB8
2	Focal adhesion(K)	0,0203	207	4	0.0245	0.41932	ITGB3,ITGA1,FN1,ITGB8
2	Regulation of actin cytoskeleton(K)	0,0210	214	4	0.027955	0.41932	ITGB3,ITGA1,FN1,ITGB8
2	Extracellular matrix organization(R)	0,0243	248	4	0.050148	0.60177	ITGB3,ITGA1,FN1,ITGB8
2	Arrhythmogenic right ventricular cardiomyopathy (ARVC)(K)	0,0072	74	3	0.074846	0.7378	ITGB3,ITGA1,ITGB8
2	Response to elevated platelet cytosolic Ca2+(R)	0,0081	83	3	0.1054	0.7378	POTEKP,ITGB3,FN1
2	Hypertrophic cardiomyopathy (HCM)(K)	0,0081	83	3	0.1054	0.7378	ITGB3,ITGA1,ITGB8
2	Dilated cardiomyopathy(K)	0,0087	89	3	0.12978	0.77867	ITGB3,ITGA1,ITGB8
2	PI3K-Akt signaling pathway(K)	0,0338	345	4	0.18492	1.1095	ITGB3,ITGA1,FN1,ITGB8
2	Beta5 beta6 beta7 and beta8 integrin cell surface interactions(N)	0,0017	17	2	0.41377	2.0688	FN1,ITGB8
2	VEGFR3 signaling in lymphatic endothelium(N)	0,0024	25	2	0.89295	4.164	ITGA1,FN1
2	Integrin alphaIIb beta3 signaling(R)	0,0026	27	2	1.041	4.164	ITGB3,FN1
2	Smooth Muscle Contraction(R)	0,0032	33	2	1.5526	6.2105	CALD1,ITGA1
2	Platelet Aggregation (Plug Formation)(R)	0,0036	37	2	1.9498	7.5273	ITGB3,FN1
2	Urokinase-type plasminogen activator (uPA) and uPAR-mediated signaling(N)	0,0041	42	2	2.5091	7.5273	ITGB3,FN1
2	Beta3 integrin cell surface interactions(N)	0,0042	43	2	2.6293	7.8879	ITGB3,FN1
2	Integrins in angiogenesis(N)	0,0046	47	2	3.1379	9.4138	ITGB3,FN1
2	Beta1 integrin cell surface interactions(N)	0,0065	66	2	6.1571	18.471	ITGA1,FN1
2	L1CAM interactions(R)	0,0077	79	2	8.7916	21.28	ITGB3,ITGA1
2	Hematopoietic cell lineage(K)	0,0085	87	2	10.64	21.28	ITGB3,ITGA1
2	Cell surface interactions at the vascular wall(R)	0,0098	100	2	14.009	28.019	ITGB3,FN1
2	Proteoglycans in cancer(K)	0,0199	203	2	56.19	0,0112	ITGB3,FN1
2	b cell survival pathway(B)	0,0012	12	1	70.292	0,0141	ITGA1
2	Platelet Adhesion to exposed collagen(R)	0,0013	13	1	76.131	0,0152	ITGA1
2	ucalpain and friends in cell spread(B)	0,0015	15	1	87.8	0,0175	ITGA1
2	Nicotinic acetylcholine receptor signaling pathway(P)	0,0022	22	1	0,0129	0,0175	POTEKP
2	Signaling events mediated by PRL(N)	0,0023	23	1	0,0134	0,0175	ITGA1
2	Alpha9 beta1 integrin signaling events(N)	0,0023	24	1	0,0140	0,0175	FN1
2	mcalpain and friends in cell motility(B)	0,0024	25	1	0,0146	0,0175	ITGA1
2	Osteopontin-mediated events(N)	0,0028	29	1	0,0169	0,0175	ITGB3
2	Nectin adhesion pathway(N)	0,0029	30	1	0,0175	0,0175	ITGB3
2	erk and pi-3 kinase are necessary for collagen binding in corneal epithelia(B)	0,0030	31	1	0,0181	0,0181	ITGA1
2	Syndecan-2-mediated signaling events(N)	0,0031	32	1	0,0187	0,0187	FN1
2	phospholipids as signalling intermediaries(B)	0,0031	32	1	0,0187	0,0187	ITGB3
2	Syndecan-4-mediated signaling events(N)	0,0031	32	1	0,0187	0,0187	FN1
2	integrin signaling pathway(B)	0,0032	33	1	0,0192	0,0192	ITGA1
2	Alpha4 beta1 integrin signaling events(N)	0,0032	33	1	0,0192	0,0192	FN1
2	Signaling events mediated by TCPTP(N)	0,0034	35	1	0,0204	0,0204	ITGA1
2	Arf6 signaling events(N)	0,0034	35	1	0,0204	0,0204	ITGB3
2	agrin in postsynaptic differentiation(B)	0,0045	46	1	0,0267	0,0267	ITGA1
2	Angiopoietin receptor Tie2-mediated signaling(N)	0,0049	50	1	0,0290	0,0290	FN1
2	Signaling events mediated by PTP1B(N)	0,0051	52	1	0,0302	0,0302	ITGB3
2	Signaling events mediated by VEGFR1 and VEGFR2(N)	0,0062	63	1	0,0364	0,0364	ITGB3
2	IL4-mediated signaling events(N)	0,0063	64	1	0,0370	0,0370	ITGB3
2	Semaphorin interactions(R)	0,0064	65	1	0,0376	0,0376	ITGA1
2	Bacterial invasion of epithelial cells(K)	0,0076	78	1	0,0450	0,0450	FN1
2	Small cell lung cancer(K)	0,0084	86	1	0,0495	0,0495	FN1
3	Mitotic G2-G2/M phases(R)	0,0109	111	2	6.9852	0,0125	PRKAR2B,CEP70
3	Muscarinic acetylcholine receptor 2 and 4 signaling pathway(P)	0,0004	4	1	15.657	0,0125	PRKAR2B
3	Assembly of the primary cilium(R)	0,0168	172	2	16.638	0,0125	PRKAR2B,CEP70
3	Metabotropic glutamate receptor group II pathway(P)	0,0009	9	1	35.203	0,0125	PRKAR2B
3	rho-selective guanine exchange factor akap13 mediates stress fiber formation(B)	0,0010	10	1	39.108	0,0125	PRKAR2B
3	Hedgehog signaling pathway(P)	0,0010	10	1	39.108	0,0125	PRKAR2B
3	protein kinase a at the centrosome(B)	0,0011	11	1	43.013	0,0125	PRKAR2B
3	akap95 role in mitosis and chromosome dynamics(B)	0,0012	12	1	46.916	0,0125	PRKAR2B
3	phospholipase c-epsilon pathway(B)	0,0012	12	1	46.916	0,0125	PRKAR2B
3	attenuation of gpcr signaling(B)	0,0012	12	1	46.916	0,0125	PRKAR2B
3	repression of pain sensation by the transcriptional regulator dream(B)	0,0013	13	1	50.818	0,0125	PRKAR2B
3	transcription regulation by methyltransferase of carm1(B)	0,0013	13	1	50.818	0,0125	PRKAR2B
3	nitric oxide signaling pathway(B)	0,0017	17	1	66.416	0,0125	PRKAR2B
3	gata3 participate in activating the th2 cytokine genes expression(B)	0,0018	18	1	70.312	0,0125	PRKAR2B
3	cystic fibrosis transmembrane conductance regulator (cftr) and beta 2 adrenergic receptor (b2ar) pathway(B)	0,0019	19	1	74.208	0,0125	PRKAR2B
3	regulation of bad phosphorylation(B)	0,0020	20	1	78.102	0,0125	PRKAR2B
3	stathmin and breast cancer resistance to antimicrotubule agents(B)	0,0022	22	1	85.887	0,0125	PRKAR2B
3	regulation of ck1/cdk5 by type 1 glutamate receptors(B)	0,0022	22	1	85.887	0,0125	PRKAR2B
3	how progesterone initiates the oocyte maturation(B)	0,0022	22	1	85.887	0,0125	PRKAR2B
3	signaling pathway from g-protein families(B)	0,0023	23	1	89.777	0,0125	PRKAR2B
3	transcription factor creb and its extracellular signals(B)	0,0023	24	1	93.667	0,0125	PRKAR2B
3	mcalpain and friends in cell motility(B)	0,0024	25	1	97.555	0,0125	PRKAR2B
3	Vasopressin regulates renal water homeostasis via Aquaporins(R)	0,0025	26	1	0,0101	0,0125	PRKAR2B
3	activation of camp-dependent protein kinase pka(B)	0,0025	26	1	0,0101	0,0125	PRKAR2B
3	DAG and IP3 signaling(R)	0,0031	32	1	0,0125	0,0125	PRKAR2B
3	actions of nitric oxide in the heart(B)	0,0033	34	1	0,0133	0,0133	PRKAR2B
3	chrebp regulation by carbohydrates and camp(B)	0,0035	36	1	0,0140	0,0140	PRKAR2B
3	activation of csk by camp-dependent protein kinase inhibits signaling through the t cell receptor(B)	0,0040	41	1	0,0160	0,0160	PRKAR2B
3	Apoptotic execution phase(R)	0,0046	47	1	0,0183	0,0183	DNM1L
3	Endothelin signaling pathway(P)	0,0054	55	1	0,0214	0,0214	PRKAR2B
3	Opioid Signalling(R)	0,0061	62	1	0,0241	0,0241	PRKAR2B
3	Apoptosis(K)	0,0083	85	1	0,0329	0,0329	PRKAR2B
3	Hedgehog 'off' state(R)	0,0087	89	1	0,0344	0,0344	PRKAR2B
3	Integration of energy metabolism(R)	0,0087	89	1	0,0344	0,0344	PRKAR2B
3	TNF signaling pathway(K)	0,0108	110	1	0,0424	0,0424	DNM1L
3	Factors involved in megakaryocyte development and platelet production(R)	0,0110	112	1	0,0431	0,0431	PRKAR2B
4	Nicotine addiction(K)	0,0039	40	2	0.45899	21.572	GRIN2A,GRIA3
4	Amphetamine addiction(K)	0,0066	67	2	1.2855	29.566	GRIN2A,GRIA3
4	Circadian entrainment(K)	0,0093	95	2	2.5796	34.778	GRIN2A,GRIA3
4	Glutamatergic synapse(K)	0,0112	114	2	3.7101	34.778	GRIN2A,GRIA3
4	Dopaminergic synapse(K)	0,0126	129	2	4.7459	34.778	GRIN2A,GRIA3
4	Neurotransmitter Receptor Binding And Downstream Transmission In The Postsynaptic Cell(R)	0,0129	132	2	4.9683	34.778	GRIN2A,GRIA3
4	cAMP signaling pathway(K)	0,0195	199	2	11.242	67.452	GRIN2A,GRIA3
4	Metabotropic glutamate receptor group III pathway(P)	0,0006	6	1	17.614	88.071	GRIN2A
4	Neuroactive ligand-receptor interaction(K)	0,0271	277	2	21.67	0,0108	GRIN2A,GRIA3
4	Signalling by NGF(R)	0,0382	390	2	42.633	0,0171	DUSP4,GRIN2A
4	nitric oxide signaling pathway(B)	0,0017	17	1	49.853	0,0199	GRIN2A
4	Reelin signaling pathway(N)	0,0027	28	1	82.023	0,0246	GRIN2A
4	Oxidative stress response(P)	0,0039	40	1	0,0117	0,0350	DUSP4
4	Cocaine addiction(K)	0,0048	49	1	0,0143	0,0350	GRIN2A
4	Amyotrophic lateral sclerosis (ALS)(K)	0,0050	51	1	0,0149	0,0350	GRIN2A
4	Long-term depression(K)	0,0059	60	1	0,0175	0,0350	GRIA3
4	Long-term potentiation(K)	0,0065	66	1	0,0193	0,0385	GRIN2A
5	Interleukin signaling pathway(P)	0,0054	55	3	0.0015618	0.12651	CXCL8,IL2RA,IL3RA
5	Cytokine-cytokine receptor interaction(K)	0,0259	265	3	0.17469	6.9878	CXCL8,IL2RA,IL3RA
5	Calcineurin-regulated NFAT-dependent transcription in lymphocytes(N)	0,0045	46	2	0.60677	13.767	CXCL8,IL2RA
5	GPVI-mediated activation cascade(R)	0,0048	49	2	0.68836	13.767	IL2RA,IL3RA
5	Hematopoietic cell lineage(K)	0,0085	87	2	2.1646	34.634	IL2RA,IL3RA
5	GPCR downstream signaling(R)	0,0882	901	3	6.8662	66.411	CXCL8,IL2RA,IL3RA
5	Jak-STAT signaling pathway(K)	0,0155	158	2	7.106	66.411	IL2RA,IL3RA
5	RAF/MAP kinase cascade(R)	0,0184	188	2	10.041	66.411	IL2RA,IL3RA
5	Signaling by Leptin(R)	0,0192	196	2	10.908	66.411	IL2RA,IL3RA
5	NCAM signaling for neurite out-growth(R)	0,0218	223	2	14.095	66.411	IL2RA,IL3RA
5	Signaling by Type 1 Insulin-like Growth Factor 1 Receptor (IGF1R)(R)	0,0236	241	2	16.442	66.411	IL2RA,IL3RA
5	Signaling by Insulin receptor(R)	0,0258	264	2	19.7	66.411	IL2RA,IL3RA
5	Signaling by SCF-KIT(R)	0,0259	265	2	19.849	66.411	IL2RA,IL3RA
5	Signaling by ERBB4(R)	0,0263	269	2	20.447	66.411	IL2RA,IL3RA
5	Signaling by VEGF(R)	0,0268	274	2	21.207	66.411	IL2RA,IL3RA
5	Signaling by FGFR3(R)	0,0269	275	2	21.361	66.411	IL2RA,IL3RA
5	Signaling by FGFR4(R)	0,0269	275	2	21.361	66.411	IL2RA,IL3RA
5	Signaling by FGFR2(R)	0,0270	276	2	21.515	66.411	IL2RA,IL3RA
5	Signaling by FGFR1(R)	0,0270	276	2	21.515	66.411	IL2RA,IL3RA
5	Signaling by ERBB2(R)	0,0272	278	2	21.825	66.411	IL2RA,IL3RA
5	Signaling by Interleukins(R)	0,0274	280	2	22.137	66.411	IL2RA,IL3RA
5	Signaling by EGFR(R)	0,0290	296	2	24.713	74.139	IL2RA,IL3RA
5	DAP12 interactions(R)	0,0292	298	2	25.045	75.134	IL2RA,IL3RA
5	Signaling by PDGF(R)	0,0296	302	2	25.715	76.276	IL2RA,IL3RA
5	il 2 signaling pathway(B)	0,0011	11	1	32.277	76.276	IL2RA
5	PI3K-Akt signaling pathway(K)	0,0338	345	2	33.463	76.276	IL2RA,IL3RA
5	Gastrin-CREB signalling pathway via PKC and MAPK(R)	0,0354	362	2	36.8	76.276	IL2RA,IL3RA
5	il 3 signaling pathway(B)	0,0013	13	1	38.138	76.276	IL3RA
5	Signalling by NGF(R)	0,0382	390	2	42.633	85.266	IL2RA,IL3RA
5	Syndecan-3-mediated signaling events(N)	0,0017	17	1	49.853	99.707	CXCL8
5	Fc epsilon receptor (FCERI) signaling(R)	0,0442	451	2	56.779	0,0102	IL2RA,IL3RA
5	regulation of bad phosphorylation(B)	0,0020	20	1	58.634	0,0102	IL3RA
5	nfkb activation by nontypeable hemophilus influenzae(B)	0,0023	24	1	70.333	0,0102	CXCL8
5	Calcium signaling in the CD4+ TCR pathway(N)	0,0026	27	1	79.101	0,0102	IL2RA
5	IL3-mediated signaling events(N)	0,0026	27	1	79.101	0,0102	IL3RA
5	IL2 signaling events mediated by STAT5(N)	0,0027	28	1	82.023	0,0102	IL2RA
5	IL8- and CXCR1-mediated signaling events(N)	0,0027	28	1	82.023	0,0102	CXCL8
5	IL12 signaling mediated by STAT4(N)	0,0030	31	1	90.784	0,0102	IL2RA
5	Syndecan-2-mediated signaling events(N)	0,0031	32	1	93.704	0,0102	CXCL8
5	IL8- and CXCR2-mediated signaling events(N)	0,0033	34	1	99.541	0,0102	CXCL8
5	IL2 signaling events mediated by PI3K(N)	0,0034	35	1	0,0102	0,0102	IL2RA
5	Validated transcriptional targets of AP1 family members Fra1 and Fra2(N)	0,0036	37	1	0,0108	0,0108	CXCL8
5	Bladder cancer(K)	0,0040	41	1	0,0120	0,0120	CXCL8
5	il-2 receptor beta chain in t cell activation(B)	0,0044	45	1	0,0132	0,0132	IL2RA
5	Malaria(K)	0,0048	49	1	0,0143	0,0143	CXCL8
5	SHP2 signaling(N)	0,0050	51	1	0,0149	0,0149	IL2RA
5	Senescence-Associated Secretory Phenotype (SASP)(R)	0,0051	52	1	0,0152	0,0152	CXCL8
5	IL2-mediated signaling events(N)	0,0053	54	1	0,0158	0,0158	IL2RA
5	Legionellosis(K)	0,0054	55	1	0,0161	0,0161	CXCL8
5	NOD-like receptor signaling pathway(K)	0,0056	57	1	0,0167	0,0167	CXCL8
5	ATF-2 transcription factor network(N)	0,0057	58	1	0,0169	0,0169	CXCL8
5	IL12-mediated signaling events(N)	0,0060	61	1	0,0178	0,0178	IL2RA
5	LPA receptor mediated events(N)	0,0062	63	1	0,0184	0,0184	CXCL8
5	Downstream signaling in na&#xef;ve CD8+ T cells(N)	0,0063	64	1	0,0187	0,0187	IL2RA
5	Shigellosis(K)	0,0064	65	1	0,0190	0,0190	CXCL8
5	Epithelial cell signaling in Helicobacter pylori infection(K)	0,0067	68	1	0,0198	0,0198	CXCL8
5	AP-1 transcription factor network(N)	0,0069	70	1	0,0204	0,0204	CXCL8
5	RIG-I-like receptor signaling pathway(K)	0,0069	70	1	0,0204	0,0204	CXCL8
5	Pertussis(K)	0,0073	75	1	0,0219	0,0219	CXCL8
5	Glucocorticoid receptor regulatory network(N)	0,0076	78	1	0,0227	0,0227	CXCL8
5	Regulation of nuclear beta catenin signaling and target gene transcription(N)	0,0078	80	1	0,0233	0,0233	CXCL8
5	Unfolded Protein Response (UPR)(R)	0,0081	83	1	0,0242	0,0242	CXCL8
5	Apoptosis(K)	0,0083	85	1	0,0248	0,0248	IL3RA
5	Salmonella infection(K)	0,0084	86	1	0,0250	0,0250	CXCL8
5	Rheumatoid arthritis(K)	0,0087	89	1	0,0259	0,0259	CXCL8
5	NF-kappa B signaling pathway(K)	0,0089	91	1	0,0265	0,0265	CXCL8
5	Chagas disease (American trypanosomiasis)(K)	0,0102	104	1	0,0302	0,0302	CXCL8
5	Toll-like receptor signaling pathway(K)	0,0104	106	1	0,0308	0,0308	CXCL8
5	Amoebiasis(K)	0,0106	108	1	0,0314	0,0314	CXCL8
5	Hepatitis C(K)	0,0130	133	1	0,0386	0,0386	CXCL8
5	Measles(K)	0,0131	134	1	0,0388	0,0388	IL2RA
5	Phospholipase D signaling pathway(K)	0,0140	143	1	0,0414	0,0414	CXCL8
5	Hepatitis B(K)	0,0143	146	1	0,0423	0,0423	CXCL8
5	Non-alcoholic fatty liver disease (NAFLD)(K)	0,0148	151	1	0,0437	0,0437	CXCL8
6	Ion channel transport(R)	0,0168	172	2	8.4133	0,0101	TSC22D3,SGK1
6	Class I PI3K signaling events(N)	0,0037	38	1	0,0111	0,0187	SGK1
6	Aldosterone-regulated sodium reabsorption(K)	0,0038	39	1	0,0114	0,0187	SGK1
6	Insulin Pathway(N)	0,0044	45	1	0,0132	0,0187	SGK1
6	FoxO family signaling(N)	0,0047	48	1	0,0140	0,0187	SGK1
6	mTOR signaling pathway(N)	0,0063	64	1	0,0187	0,0187	SGK1
6	IL4-mediated signaling events(N)	0,0063	64	1	0,0187	0,0187	MYBL1
6	Glucocorticoid receptor regulatory network(N)	0,0076	78	1	0,0227	0,0227	SGK1
6	Gene Silencing by RNA(R)	0,0077	79	1	0,0230	0,0230	MYBL1
6	FoxO signaling pathway(K)	0,0131	134	1	0,0388	0,0388	SGK1
7	Signaling events mediated by TCPTP(N)	0,0034	35	2	0.35153	17.075	INSR,GAB1
7	Type II diabetes mellitus(K)	0,0047	48	2	0.66059	17.075	INSR,IRS4
7	Regulation of lipolysis in adipocytes(K)	0,0055	56	2	0.89867	17.075	INSR,IRS4
7	AMPK signaling pathway(K)	0,0121	124	2	4.3866	46.613	INSR,IRS4
7	FoxO signaling pathway(K)	0,0131	134	2	5.1193	46.613	INSR,IRS4
7	Insulin signaling pathway(K)	0,0136	139	2	5.5066	46.613	INSR,IRS4
7	Phospholipase D signaling pathway(K)	0,0140	143	2	5.8266	46.613	INSR,GAB1
7	cGMP-PKG signaling pathway(K)	0,0164	167	2	7.9339	55.537	INSR,IRS4
7	Ras signaling pathway(K)	0,0222	227	2	14.601	82.211	INSR,GAB1
7	Signaling by Type 1 Insulin-like Growth Factor 1 Receptor (IGF1R)(R)	0,0236	241	2	16.442	82.211	IRS4,GAB1
7	Signaling by Insulin receptor(R)	0,0258	264	2	19.7	98.502	INSR,GAB1
7	PI3 kinase pathway(P)	0,0025	26	1	76.179	0,0204	INSR
7	Insulin-mediated glucose transport(N)	0,0026	27	1	79.101	0,0204	INSR
7	EGF receptor (ErbB1) signaling pathway(N)	0,0028	29	1	84.944	0,0204	GAB1
7	EPO signaling pathway(N)	0,0032	33	1	96.622	0,0204	GAB1
7	Trk receptor signaling mediated by PI3K and PLC-gamma(N)	0,0035	36	1	0,0105	0,0204	GAB1
7	Signaling events regulated by Ret tyrosine kinase(N)	0,0038	39	1	0,0114	0,0204	GAB1
7	Aldosterone-regulated sodium reabsorption(K)	0,0038	39	1	0,0114	0,0204	INSR
7	Insulin Pathway(N)	0,0044	45	1	0,0132	0,0204	INSR
7	FGF signaling pathway(N)	0,0046	47	1	0,0137	0,0204	GAB1
7	IL6-mediated signaling events(N)	0,0046	47	1	0,0137	0,0204	GAB1
7	Ovarian steroidogenesis(K)	0,0049	50	1	0,0146	0,0204	INSR
7	SHP2 signaling(N)	0,0050	51	1	0,0149	0,0204	GAB1
7	Signaling events mediated by Stem cell factor receptor (c-Kit)(N)	0,0051	52	1	0,0152	0,0204	GAB1
7	Signaling events mediated by PTP1B(N)	0,0051	52	1	0,0152	0,0204	INSR
7	Neurotrophic factor-mediated Trk receptor signaling(N)	0,0059	60	1	0,0175	0,0204	GAB1
7	Signaling events mediated by VEGFR1 and VEGFR2(N)	0,0062	63	1	0,0184	0,0204	GAB1
7	LPA receptor mediated events(N)	0,0062	63	1	0,0184	0,0204	GAB1
7	Renal cell carcinoma(K)	0,0065	66	1	0,0193	0,0204	GAB1
7	Adipocytokine signaling pathway(K)	0,0069	70	1	0,0204	0,0204	IRS4
7	Adherens junction(K)	0,0071	73	1	0,0213	0,0213	INSR
7	Bacterial invasion of epithelial cells(K)	0,0076	78	1	0,0227	0,0227	GAB1
7	Signaling events mediated by Hepatocyte Growth Factor Receptor (c-Met)(N)	0,0078	80	1	0,0233	0,0233	GAB1
7	EGF receptor signaling pathway(P)	0,0080	82	1	0,0239	0,0239	GAB1
7	ErbB signaling pathway(K)	0,0085	87	1	0,0253	0,0253	GAB1
7	PIP3 activates AKT signaling(R)	0,0093	95	1	0,0276	0,0276	GAB1
7	ErbB1 downstream signaling(N)	0,0098	100	1	0,0291	0,0291	GAB1
7	HIF-1 signaling pathway(K)	0,0101	103	1	0,0300	0,0300	INSR
7	Insulin resistance(K)	0,0107	109	1	0,0317	0,0317	INSR
7	PDGFR-beta signaling pathway(N)	0,0117	120	1	0,0348	0,0348	GAB1
7	Neurotrophin signaling pathway(K)	0,0117	120	1	0,0348	0,0348	GAB1
7	Non-alcoholic fatty liver disease (NAFLD)(K)	0,0148	151	1	0,0437	0,0437	INSR
8	Inflammation mediated by chemokine and cytokine signaling pathway(P)	0,0071	73	2	1.5254	11.073	RGS13,PLCL1
8	GABAergic synapse(K)	0,0086	88	2	2.2145	11.073	PLCL1,GABRG3
8	Nicotine addiction(K)	0,0039	40	1	0,0117	0,0314	GABRG3
8	Morphine addiction(K)	0,0089	91	1	0,0265	0,0314	GABRG3
8	Retrograde endocannabinoid signaling(K)	0,0099	101	1	0,0294	0,0314	GABRG3
8	Heterotrimeric G-protein signaling pathway-Gq alpha and Go alpha mediated pathway(P)	0,0106	108	1	0,0314	0,0314	RGS13
8	Neurotransmitter Receptor Binding And Downstream Transmission In The Postsynaptic Cell(R)	0,0129	132	1	0,0383	0,0383	GABRG3
8	Heterotrimeric G-protein signaling pathway-Gi alpha and Gs alpha mediated pathway(P)	0,0144	147	1	0,0426	0,0426	RGS13
8	Ion channel transport(R)	0,0168	172	1	0,0497	0,0497	GABRG3
9	Direct p53 effectors(N)	0,0128	131	1	0,0255	0,0347	PRDM1
9	Transcriptional misregulation in cancer(K)	0,0175	179	1	0,0347	0,0347	NR4A3
9	Generic Transcription Pathway(R)	0,0216	221	1	0,0428	0,0428	NR4A3
10	O-linked glycosylation(R)	0,0064	65	2	0.40506	0.81012	MUC13,CHST4
10	Glycosaminoglycan biosynthesis - keratan sulfate(K)	0,0015	15	1	29.353	29.353	CHST4
11	Validated transcriptional targets of TAp63 isoforms(N)	0,0049	50	2	0.23968	3.1159	CABLES1,TP63
11	P53 pathway feedback loops 1(P)	0,0006	6	1	11.746	70.478	TP63
11	p53 pathway by glucose deprivation(P)	0,0010	10	1	19.573	78.293	TP63
11	p53 pathway feedback loops 2(P)	0,0023	24	1	46.944	93.777	TP63
11	p53 pathway(P)	0,0043	44	1	85.979	93.777	TP63
11	Validated transcriptional targets of deltaNp63 isoforms(N)	0,0045	46	1	89.878	93.777	TP63
11	Posttranslational regulation of adherens junction stability and dissassembly(N)	0,0047	48	1	93.777	93.777	CABLES1
11	p73 transcription factor network(N)	0,0074	76	1	0,0148	0,0148	TP63
11	Factors involved in megakaryocyte development and platelet production(R)	0,0110	112	1	0,0218	0,0218	CABLES1
11	Huntington disease(P)	0,0118	121	1	0,0236	0,0236	TP63
11	Direct p53 effectors(N)	0,0128	131	1	0,0255	0,0255	TP63
11	Generic Transcription Pathway(R)	0,0216	221	1	0,0428	0,0428	TP63
12	HIF-2-alpha transcription factor network(N)	0,0032	33	1	64.519	0,0137	POU5F1
12	Transcriptional regulation of pluripotent stem cells(R)	0,0034	35	1	68.423	0,0137	POU5F1
12	C-MYB transcription factor network(N)	0,0079	81	1	0,0158	0,0158	TFEC
12	Signaling pathways regulating pluripotency of stem cells(K)	0,0139	142	1	0,0276	0,0276	POU5F1
13	multi-drug resistance factors(B)	0,0003	3	1	5.874	93.984	ABCB1
13	Abacavir transport and metabolism(R)	0,0008	8	1	15.66	0,0125	ABCB1
13	hypoxia and p53 in the cardiovascular system(B)	0,0019	19	1	37.173	0,0129	ABCB1
13	ABC-family proteins mediated transport(R)	0,0033	34	1	66.471	0,0129	ABCB1
13	ABC transporters(K)	0,0043	44	1	85.979	0,0129	ABCB1
13	Calcineurin-regulated NFAT-dependent transcription in lymphocytes(N)	0,0045	46	1	89.878	0,0129	EGR2
13	Validated transcriptional targets of TAp63 isoforms(N)	0,0049	50	1	97.675	0,0129	EGR2
13	IL4-mediated signaling events(N)	0,0063	64	1	0,0125	0,0129	EGR2
13	HIF-1-alpha transcription factor network(N)	0,0065	66	1	0,0129	0,0129	ABCB1
13	Activation of anterior HOX genes in hindbrain development during early embryogenesis(R)	0,0065	66	1	0,0129	0,0129	EGR2
13	Bile secretion(K)	0,0070	71	1	0,0139	0,0139	ABCB1
13	Transcriptional regulation of white adipocyte differentiation(R)	0,0077	79	1	0,0154	0,0154	EGR2
13	Hepatitis B(K)	0,0143	146	1	0,0284	0,0284	EGR2
13	Viral carcinogenesis(K)	0,0201	205	1	0,0397	0,0397	EGR2
13	HTLV-I infection(K)	0,0253	258	1	0,0499	0,0499	EGR2
14	Nicotine addiction(K)	0,0039	40	2	0.1534	1.0738	CHRNA7,CHRNA6
14	Cholinergic synapse(K)	0,0109	111	2	1.1812	3.341	CHRNA7,CHRNA6
14	Neurotransmitter Receptor Binding And Downstream Transmission In The Postsynaptic Cell(R)	0,0129	132	2	1.6705	3.341	CHRNA7,CHRNA6
14	Neuroactive ligand-receptor interaction(K)	0,0271	277	2	7.3562	7.3562	CHRNA7,CHRNA6
14	Alzheimer disease-amyloid secretase pathway(P)	0,0058	59	1	0,0115	0,0115	CHRNA7
14	Chemical carcinogenesis(K)	0,0079	81	1	0,0158	0,0158	CHRNA7
14	Calcium signaling pathway(K)	0,0175	179	1	0,0347	0,0347	CHRNA7
15	Interferon gamma signaling(R)	0,0072	74	2	0.525	1.05	GBP2,GBP1
15	Interferon alpha/beta signaling(R)	0,0065	66	1	0,0129	0,0129	GBP2
16	Steroid hormone biosynthesis(K)	0,0057	58	2	0.32251	1.05	AKR1C1,AKR1C2
16	Metabolism of xenobiotics by cytochrome P450(K)	0,0072	74	2	0.525	1.05	AKR1C1,AKR1C2
16	Retinoid metabolism and transport(R)	0,0036	37	1	72.325	72.325	AKR1C1
16	Chemical carcinogenesis(K)	0,0079	81	1	0,0158	0,0158	AKR1C2
16	Visual phototransduction(R)	0,0080	82	1	0,0160	0,0160	AKR1C1

## Sheet: All AT sample paths in network
GeneSet	RatioOfProteinInGeneSet	NumberOfProteinInGeneSet	ProteinFromNetwork	P-value	FDR	Nodes
Cytokine-cytokine receptor interaction(K)	0,0259	265	17	2.6579e-09	9.5418e-07	CXCL9,CXCL8,CCL4L1,TNF,CCR8,IL3RA,XCL2,LTA,XCL1,CCL3L1,CXCR4,CCL5,CCL4,CCL3,TNFRSF9,CXCL10,IL2RA
Toll-like receptor signaling pathway(K)	0,0104	106	11	4.7033e-07	8.4189e-05	CXCL9,CXCL8,CCL4L1,TNF,TLR1,CCL3L1,LY96,CCL5,CCL4,CCL3,CXCL10
Chemokine signaling pathway(K)	0,0183	187	12	1.3109e-05	0.0015599	CXCL9,CXCL8,CCL4L1,CCR8,XCL2,XCL1,CCL3L1,CXCR4,CCL5,CCL4,CCL3,CXCL10
NF-kappa B signaling pathway(K)	0,0089	91	8	0.00087536	0.077907	CXCL8,CCL4L1,TNF,TRAF1,LTA,LY96,CCL4,VCAM1
TNF signaling pathway(K)	0,0108	110	7	0.049231	2.9218	TNF,DNM1L,TRAF1,LTA,CCL5,VCAM1,CXCL10
Nicotine addiction(K)	0,0039	40	5	0.049521	2.9218	GABRG3,CHRNA7,CHRNA6,GRIN2A,GRIA3
GPCR ligand binding(R)	0,0381	389	11	0.20568	10.49	CXCL9,CXCL8,CCR8,XCL2,XCL1,CCL3L1,CXCR4,CCL5,CCL4,CCL3,CXCL10
Beta5 beta6 beta7 and beta8 integrin cell surface interactions(N)	0,0017	17	3	1.6206	62.035	ITGB8,VCAM1,FN1
Salmonella infection(K)	0,0084	86	5	1.8382	62.035	CXCL8,CCL4L1,CCL3L1,CCL4,CCL3
Calcineurin-regulated NFAT-dependent transcription in lymphocytes(N)	0,0045	46	4	1.8638	62.035	CXCL8,TNF,EGR2,IL2RA
Hematopoietic cell lineage(K)	0,0085	87	5	1.9386	62.035	ITGB3,TNF,ITGA1,IL3RA,IL2RA
Rheumatoid arthritis(K)	0,0087	89	5	2.1519	62.405	CXCL8,TNF,CCL3L1,CCL5,CCL3
Chagas disease (American trypanosomiasis)(K)	0,0102	104	5	4.3743	0,0118	CXCL8,TNF,CCL3L1,CCL5,CCL3
Endogenous TLR signaling(N)	0,0024	25	3	4.9793	0,0124	TLR1,VCAN,LY96
activation of camp-dependent protein kinase pka(B)	0,0025	26	3	5.5769	0,0128	CXCR4,PRKAR2B,CCL4
IL4-mediated signaling events(N)	0,0063	64	4	6.4387	0,0135	ITGB3,MYBL1,LTA,EGR2
Cytosolic DNA-sensing pathway(K)	0,0063	64	4	6.4387	0,0135	CCL4L1,CCL5,CCL4,CXCL10
Syndecan-4-mediated signaling events(N)	0,0031	32	3	10.132	0,0193	CXCR4,CCL5,FN1
PI3K-Akt signaling pathway(K)	0,0338	345	8	11.26	0,0199	ITGB3,ITGB8,ITGA1,IL3RA,SGK1,INSR,FN1,IL2RA
Neurotransmitter Receptor Binding And Downstream Transmission In The Postsynaptic Cell(R)	0,0129	132	5	12.66	0,0199	GABRG3,CHRNA7,CHRNA6,GRIN2A,GRIA3
Signaling events mediated by TCPTP(N)	0,0034	35	3	13.087	0,0199	ITGA1,GAB1,INSR
tnfr2 signaling pathway(B)	0,0009	9	2	14.177	0,0199	TRAF1,LTA
pertussis toxin-insensitive ccr5 signaling in macrophage(B)	0,0009	9	2	14.177	0,0199	CXCR4,CCL4
chrebp regulation by carbohydrates and camp(B)	0,0035	36	3	14.18	0,0199	CXCR4,PRKAR2B,CCL4
Hypertrophic cardiomyopathy (HCM)(K)	0,0081	83	4	16.72	0,0234	ITGB3,TNF,ITGB8,ITGA1
ECM-receptor interaction(K)	0,0085	87	4	19.823	0,0258	ITGB3,ITGB8,ITGA1,FN1
activation of csk by camp-dependent protein kinase inhibits signaling through the t cell receptor(B)	0,0040	41	3	20.502	0,0258	CXCR4,PRKAR2B,CCL4
Dilated cardiomyopathy(K)	0,0087	89	4	21.516	0,0258	ITGB3,TNF,ITGB8,ITGA1
Integrin signalling pathway(P)	0,0155	158	5	27.594	0,0331	ITGB3,POTEKP,ITGB8,ITGA1,FN1
Type II diabetes mellitus(K)	0,0047	48	3	31.925	0,0351	IRS4,TNF,INSR
Malaria(K)	0,0048	49	3	33.817	0,0372	CXCL8,TNF,VCAM1
Validated transcriptional targets of TAp63 isoforms(N)	0,0049	50	3	35.777	0,0394	TP63,EGR2,CABLES1
Extracellular matrix organization(R)	0,0243	248	6	39.419	0,0394	ITGB3,ITGB8,ITGA1,VCAN,VCAM1,FN1
Interleukin signaling pathway(P)	0,0054	55	3	46.61	0,0441	CXCL8,IL3RA,IL2RA
HTLV-I infection(K)	0,0253	258	6	47.692	0,0441	TNF,MYBL1,LTA,EGR2,VCAM1,IL2RA
nitric oxide signaling pathway(B)	0,0017	17	2	49.031	0,0441	GRIN2A,PRKAR2B
NOD-like receptor signaling pathway(K)	0,0056	57	3	51.439	0,0463	CXCL8,TNF,CCL5
Cellular roles of Anthrax toxin(N)	0,0019	19	2	60.772	0,0496	TNF,VCAM1
cystic fibrosis transmembrane conductance regulator (cftr) and beta 2 adrenergic receptor (b2ar) pathway(B)	0,0019	19	2	60.772	0,0496	PRKAR2B,CCL4
IL12-mediated signaling events(N)	0,0060	61	3	61.977	0,0496	CCL4,CCL3,IL2RA

## Sheet: All AT samples network BP
GeneSet	RatioOfProteinInGeneSet	NumberOfProteinInGeneSet	ProteinFromNetwork	P-value	FDR	Nodes
chemokine-mediated signaling pathway	0,0056	67	11	9.3259e-10	7.097e-07	CXCL9,CXCL8,CCL4L1,CCR8,XCL2,XCL1,CCL3L1,CXCR4,CCL5,CCL4,CXCL10
inflammatory response	0,0258	310	16	5.9197e-08	2.2495e-05	CXCL9,CXCL8,TNFAIP6,CCL4L1,TNF,TLR1,XCL2,CHST4,CCL3L1,CXCR4,LY96,CCL5,CCL4,TNFRSF9,CXCL10,IL2RA
neutrophil chemotaxis	0,0048	57	8	9.0595e-06	0.0022921	CXCL8,CCL4L1,ITGA1,XCL2,XCL1,CCL3L1,CCL5,CCL4
cellular response to interleukin-1	0,0050	60	7	0.0003784	0.071896	CXCL8,CCL4L1,XCL2,XCL1,CCL3L1,CCL5,CCL4
monocyte chemotaxis	0,0032	38	6	0.00064623	0.098227	CCL4L1,XCL2,XCL1,CCL3L1,CCL5,CCL4
cellular response to interferon-gamma	0,0036	43	6	0.0013289	0.16745	CCL4L1,XCL2,XCL1,CCL3L1,CCL5,CCL4
cellular response to tumor necrosis factor	0,0064	77	7	0.0020213	0.2183	CXCL8,CCL4L1,XCL2,XCL1,CCL3L1,CCL5,CCL4
positive regulation of ERK1 and ERK2 cascade	0,0110	132	8	0.0054866	0.52123	CCL4L1,TNF,XCL2,XCL1,CCL3L1,CCL5,CCL4,GPR183
immune response	0,0338	405	12	0.013968	1.1733	CXCL9,CXCL8,CCR8,TLR1,CHST4,CCL4,CCL3,GBP2,TNFRSF9,CXCL10,GPR183,IL2RA
positive regulation of natural killer cell chemotaxis	0,0004	5	3	0.029577	2.2479	XCL1,CCL5,CCL4
eosinophil chemotaxis	0,0018	21	4	0.054813	3.6222	CCL4L1,CCL3L1,CCL5,CCL4
G-protein coupled receptor signaling pathway	0,0613	735	15	0.057495	3.6222	CXCL9,CXCL8,CCL4L1,CCR8,XCL2,XCL1,CCL3L1,RGS13,CXCR4,CCL5,CCL4,INSR,AKR1C2,CXCL10,GPR183
activation of MAPK activity	0,0075	90	6	0.091975	5.3346	LRRK2,TNF,ITGA1,CHRNA7,CXCR4,INSR
neutrophil activation	0,0007	8	3	0.11977	6.4677	CXCL8,CXCR4,CCL5
cell-cell signaling	0,0183	220	8	0.22648	10.215	CXCL9,TNFAIP6,LTA,XCL1,CHST4,CCL5,CCL4,CXCL10
positive regulation of T cell chemotaxis	0,0008	10	3	0.23216	10.215	XCL2,XCL1,CCL5
negative regulation of G-protein coupled receptor protein signaling pathway	0,0008	10	3	0.23216	10.215	CXCL8,RGS13,CCL5
positive regulation of chronic inflammatory response to antigenic stimulus	0,0002	2	2	0.55625	23.362	TNF,LTA
cell adhesion	0,0278	333	9	0.67617	27.047	TNFAIP6,ITGB3,ITGB8,CCR8,VCAN,CHST4,CCL4,VCAM1,FN1
MAPK cascade	0,0174	209	7	1.2672	48.152	LRRK2,TNF,DUSP4,IL3RA,GRIN2A,CCL5,IL2RA
response to virus	0,0079	95	5	1.6086	57.91	TNF,XCL1,CXCR4,CCL5,CCL4
positive regulation of leukocyte chemotaxis	0,0017	20	3	1.788	60.791	CXCL9,XCL1,CXCL10
positive regulation of inflammatory response	0,0044	53	4	1.9576	63.921	CCL4L1,CCL3L1,CCL5,CCL4
positive regulation of release of sequestered calcium ion into cytosol	0,0018	21	3	2.062	63.921	CXCL9,XCL1,CXCL10
cellular response to jasmonic acid stimulus	0,0003	4	2	2.2097	66.13	AKR1C1,AKR1C2
chemotaxis	0,0086	103	5	2.3327	66.13	CXCL9,CXCL8,CCR8,CCL5,CXCL10
lipopolysaccharide-mediated signaling pathway	0,0018	22	3	2.3618	66.13	TNF,LY96,CCL5
lymphocyte chemotaxis	0,0020	24	3	3.043	79.14	CCL4L1,CCL3L1,CCL5
T cell chemotaxis	0,0004	5	2	3.4409	79.14	CXCL9,CXCL10
positive regulation of cAMP metabolic process	0,0004	5	2	3.4409	79.14	CXCL9,CXCL10
positive regulation of humoral immune response mediated by circulating immunoglobulin	0,0004	5	2	3.4409	79.14	TNF,LTA
progesterone metabolic process	0,0004	5	2	3.4409	79.14	AKR1C1,AKR1C2
cellular response to manganese ion	0,0005	6	2	4.9378	0,0104	LRRK2,GRIN2A
positive regulation of fever generation	0,0005	6	2	4.9378	0,0104	TNF,CCL5
ion transmembrane transport	0,0156	187	6	4.957	0,0104	TSC22D3,GABRG3,SGK1,CHRNA7,GRIN2A,GRIA3
signal transduction	0,0715	858	13	5.2446	0,0106	CXCL9,CXCL8,TNFAIP6,IRS4,TLR1,XCL2,LTA,XCL1,CHRNA7,CHRNA6,PRKAR2B,CCL4,CXCL10
cellular component movement	0,0058	69	4	5.2771	0,0106	CXCL8,CHST4,CALD1,CCL4
extracellular matrix organization	0,0225	270	7	5.9053	0,0114	ITGB3,TNF,ITGB8,ITGA1,VCAN,VCAM1,FN1
positive regulation of GTPase activity	0,0298	358	8	6.2653	0,0114	CCL4L1,LRRK2,XCL2,XCL1,CCL3L1,RGS13,CCL5,CCL4
doxorubicin metabolic process	0,0006	7	2	6.6979	0,0114	AKR1C1,AKR1C2
positive regulation of programmed cell death	0,0006	7	2	6.6979	0,0114	LRRK2,TNF
cell-substrate junction assembly	0,0006	7	2	6.6979	0,0114	ITGB3,FN1
daunorubicin metabolic process	0,0006	7	2	6.6979	0,0114	AKR1C1,AKR1C2
negative regulation of lipid storage	0,0006	7	2	6.6979	0,0114	ITGB3,TNF
cell-matrix adhesion	0,0063	75	4	7.1928	0,0115	ITGB3,ITGB8,ITGA1,VCAM1
calcium-mediated signaling	0,0030	36	3	9.8136	0,0157	CXCL8,LRRK2,CXCR4
response to lipopolysaccharide	0,0120	144	5	10.544	0,0165	CXCL9,NCF2,LTA,LY96,TNFRSF9
response to salt stress	0,0008	9	2	10.996	0,0165	TNF,CCL5
negative regulation by host of viral transcription	0,0008	9	2	10.996	0,0165	CCL5,CCL4
cellular response to amino acid stimulus	0,0033	39	3	12.336	0,0185	TNF,GRIN2A,CCL5
locomotory exploration behavior	0,0008	10	2	13.529	0,0189	LRRK2,DPP4
positive regulation of T cell migration	0,0008	10	2	13.529	0,0189	CCL5,CXCL10
positive regulation of protein phosphorylation	0,0076	91	4	14.631	0,0205	ITGB3,LRRK2,TNF,INSR
positive regulation of cAMP-mediated signaling	0,0009	11	2	16.314	0,0212	CXCL9,CXCL10
leukocyte tethering or rolling	0,0009	11	2	16.314	0,0212	TNF,VCAM1
insulin receptor signaling pathway	0,0199	239	6	17.437	0,0227	IRS4,GAB1,IL3RA,GRIN2A,INSR,IL2RA
positive regulation of smooth muscle cell proliferation	0,0038	45	3	18.526	0,0241	TNF,CCL5,NR4A3
cellular defense response	0,0042	50	3	24.937	0,0314	CXCL9,NCF2,LY96
embryonic digestive tract development	0,0012	14	2	26.156	0,0314	CXCL8,TNF
dendritic cell chemotaxis	0,0012	14	2	26.156	0,0314	CXCR4,CCL5
glutamate receptor signaling pathway	0,0012	14	2	26.156	0,0314	GRIN2A,GRIA3
negative regulation of growth of symbiont in host	0,0013	15	2	29.923	0,0345	TNF,LTA
positive regulation of monocyte chemotaxis	0,0013	15	2	29.923	0,0345	CCL5,CXCL10
toll-like receptor TLR6:TLR2 signaling pathway	0,0046	55	3	32.57	0,0345	DUSP4,TLR1,LY96
toll-like receptor TLR1:TLR2 signaling pathway	0,0046	55	3	32.57	0,0345	DUSP4,TLR1,LY96
humoral immune response	0,0046	55	3	32.57	0,0345	TNF,LTA,GPR183
toll-like receptor 2 signaling pathway	0,0048	57	3	35.982	0,0345	DUSP4,TLR1,LY96
tumor necrosis factor-mediated signaling pathway	0,0099	119	4	38.299	0,0345	TNF,TRAF1,LTA,TNFRSF9
apoptotic process	0,0403	483	8	40.843	0,0345	TP63,TRAF1,LTA,SGK1,CXCR4,LY96,TNFRSF9,IL2RA
positive regulation of protein kinase B signaling cascade	0,0050	60	3	41.496	0,0345	TNF,INSR,AKR1C2
negative regulation of inflammatory response	0,0051	61	3	43.441	0,0345	TNFAIP6,CHRNA7,IL2RA
negative regulation of interleukin-6 production	0,0016	19	2	47.357	0,0345	TNF,CHRNA7
positive regulation of osteoclast differentiation	0,0016	19	2	47.357	0,0345	TNF,CCL5
MyD88-dependent toll-like receptor signaling pathway	0,0053	64	3	49.607	0,0345	DUSP4,TLR1,LY96
interferon-gamma-mediated signaling pathway	0,0054	65	3	51.774	0,0345	GBP2,GBP1,VCAM1
leukocyte cell-cell adhesion	0,0017	20	2	52.294	0,0345	CCL5,VCAM1
positive regulation of granzyme A production	0,0001	1	1	53.198	0,0345	XCL1
regulation of kidney size	0,0001	1	1	53.198	0,0345	LRRK2
mature natural killer cell chemotaxis	0,0001	1	1	53.198	0,0345	XCL1
interleukin-3-mediated signaling pathway	0,0001	1	1	53.198	0,0345	IL3RA
positive regulation of heart rate involved in baroreceptor response to decreased systemic arterial blood pressure	0,0001	1	1	53.198	0,0345	CHRNA7
rhombomere 5 formation	0,0001	1	1	53.198	0,0345	EGR2
rhythmic behavior	0,0001	1	1	53.198	0,0345	EGR2
epidermal cell division	0,0001	1	1	53.198	0,0345	TP63
regulation of gastric acid secretion	0,0001	1	1	53.198	0,0345	SGK1
cellular response to alkyl hydroperoxide	0,0001	1	1	53.198	0,0345	CCL5
pyruvate oxidation	0,0001	1	1	53.198	0,0345	NR4A3
positive regulation of immunoglobulin production in mucosal tissue	0,0001	1	1	53.198	0,0345	XCL1
positive regulation of T-helper 1 cell cytokine production	0,0001	1	1	53.198	0,0345	XCL1
mature B cell differentiation involved in immune response	0,0001	1	1	53.198	0,0345	GPR183
regulation of retroviral genome replication	0,0001	1	1	53.198	0,0345	CXCL8
negative regulation of T-helper 1 cell activation	0,0001	1	1	53.198	0,0345	XCL1
negative regulation of branching involved in lung morphogenesis	0,0001	1	1	53.198	0,0345	TNF
vestibular reflex	0,0001	1	1	53.198	0,0345	NR4A3
regulation of T cell chemotaxis	0,0001	1	1	53.198	0,0345	CXCL10
regulation of chronic inflammatory response	0,0001	1	1	53.198	0,0345	CCL5
positive regulation of leukocyte apoptotic process	0,0001	1	1	53.198	0,0345	NR4A3
ganglioside metabolic process	0,0001	1	1	53.198	0,0345	ITGB8
positive regulation of mast cell activation by Fc-epsilon receptor signaling pathway	0,0001	1	1	53.198	0,0345	NR4A3
toll-like receptor 1 signaling pathway	0,0001	1	1	53.198	0,0345	TLR1
ectoderm and mesoderm interaction	0,0001	1	1	53.198	0,0345	TP63
negative regulation of peroxidase activity	0,0001	1	1	53.198	0,0345	LRRK2
positive regulation of meiotic cell cycle	0,0001	1	1	53.198	0,0345	INSR
positive regulation of thymocyte migration	0,0001	1	1	53.198	0,0345	XCL1
rhombomere 3 formation	0,0001	1	1	53.198	0,0345	EGR2
regulation of T cell tolerance induction	0,0001	1	1	53.198	0,0345	IL2RA
response to hypoxia	0,0109	131	4	53.644	0,0345	LTA,CHRNA7,CXCR4,DPP4
cellular response to fibroblast growth factor stimulus	0,0018	21	2	57.457	0,0345	CXCL8,CCL5
positive regulation of neutrophil chemotaxis	0,0018	21	2	57.457	0,0345	CXCL8,XCL1
positive regulation of calcium ion transport	0,0018	21	2	57.457	0,0345	CCL5,CCL4
viral entry into host cell	0,0058	69	3	61.007	0,0366	ITGB3,CXCR4,DPP4
ionotropic glutamate receptor signaling pathway	0,0018	22	2	62.845	0,0377	GRIN2A,GRIA3
negative regulation of myoblast differentiation	0,0018	22	2	62.845	0,0377	TNF,CXCL10
nerve growth factor receptor signaling pathway	0,0260	312	6	63.919	0,0384	DUSP4,GAB1,IL3RA,GRIN2A,PRKAR2B,IL2RA
vascular endothelial growth factor receptor signaling pathway	0,0183	220	5	64.491	0,0387	NCF2,ITGB3,IL3RA,GRIN2A,IL2RA
integrin-mediated signaling pathway	0,0059	71	3	65.97	0,0396	ITGB3,ITGB8,ITGA1
platelet degranulation	0,0060	72	3	68.538	0,0411	ITGB3,POTEKP,FN1
regulation of insulin secretion	0,0063	76	3	79.406	0,0424	TNF,PRKAR2B,CCL5
toll-like receptor 4 signaling pathway	0,0063	76	3	79.406	0,0424	DUSP4,TLR1,LY96
regulation of tumor necrosis factor-mediated signaling pathway	0,0021	25	2	80.326	0,0424	TNF,TRAF1
fibroblast growth factor receptor signaling pathway	0,0195	234	5	82.966	0,0424	GAB1,IL3RA,GRIN2A,PRKAR2B,IL2RA
cell surface receptor signaling pathway	0,0197	236	5	85.876	0,0424	TNF,TRAF1,LY96,CXCL10,IL2RA
response to gamma radiation	0,0022	26	2	86.584	0,0424	TP63,CXCL10
protein tetramerization	0,0022	26	2	86.584	0,0424	GRIN2A,CCL5
regulation of excitatory postsynaptic membrane potential	0,0023	27	2	93.055	0,0424	LRRK2,GRIN2A
induction of apoptosis via death domain receptors	0,0023	27	2	93.055	0,0424	TNF,TNFRSF9
synaptic transmission, cholinergic	0,0023	28	2	99.735	0,0424	CHRNA7,CHRNA6
toll-like receptor signaling pathway	0,0070	84	3	0,0104	0,0424	DUSP4,TLR1,LY96
B cell activation involved in immune response	0,0002	2	1	0,0106	0,0424	GPR183
positive regulation of mast cell cytokine production	0,0002	2	1	0,0106	0,0424	NR4A3
regulation of epidermal cell division	0,0002	2	1	0,0106	0,0424	TP63
positive regulation of monocyte aggregation	0,0002	2	1	0,0106	0,0424	NR4A3
myelin maintenance	0,0002	2	1	0,0106	0,0424	CXCR4
positive regulation of cellular biosynthetic process	0,0002	2	1	0,0106	0,0424	CCL5
positive regulation of B cell chemotaxis	0,0002	2	1	0,0106	0,0424	XCL1
cellular response to vitamin K	0,0002	2	1	0,0106	0,0424	CCL5
positive regulation of vitamin D biosynthetic process	0,0002	2	1	0,0106	0,0424	TNF
regulation of neuron maturation	0,0002	2	1	0,0106	0,0424	LRRK2
tube development	0,0002	2	1	0,0106	0,0424	ITGB3
directional locomotion	0,0002	2	1	0,0106	0,0424	GRIN2A
positive regulation of tyrosine phosphorylation of STAT protein	0,0002	2	1	0,0106	0,0424	CCL5
positive regulation of homotypic cell-cell adhesion	0,0002	2	1	0,0106	0,0424	CCL5
regulation of branching involved in salivary gland morphogenesis	0,0002	2	1	0,0106	0,0424	TNF
negative regulation of lipoprotein metabolic process	0,0002	2	1	0,0106	0,0424	ITGB3
regulation of T cell homeostatic proliferation	0,0002	2	1	0,0106	0,0424	IL2RA
positive regulation of translational initiation by iron	0,0002	2	1	0,0106	0,0424	TNF
transformation of host cell by virus	0,0002	2	1	0,0106	0,0424	INSR
positive regulation of granzyme B production	0,0002	2	1	0,0106	0,0424	XCL1
cellular response to high density lipoprotein particle stimulus	0,0002	2	1	0,0106	0,0424	CCL5
regulation of dopamine receptor signaling pathway	0,0002	2	1	0,0106	0,0424	LRRK2
regulation of female gonad development	0,0002	2	1	0,0106	0,0424	INSR
negative regulation of CD4-positive, alpha-beta T cell proliferation	0,0002	2	1	0,0106	0,0424	XCL1
detection of triacyl bacterial lipopeptide	0,0002	2	1	0,0106	0,0424	TLR1
negative regulation of interleukin-12 secretion	0,0002	2	1	0,0106	0,0424	TNFRSF9
calcium-independent cell-matrix adhesion	0,0002	2	1	0,0106	0,0424	FN1
positive regulation of CD8-positive, alpha-beta T cell proliferation	0,0002	2	1	0,0106	0,0424	XCL1
positive regulation of dopamine receptor signaling pathway	0,0002	2	1	0,0106	0,0424	LRRK2
squamous basal epithelial stem cell differentiation involved in prostate gland acinus development	0,0002	2	1	0,0106	0,0424	TP63
epidermal growth factor receptor signaling pathway	0,0208	250	5	0,0108	0,0433	GAB1,IL3RA,GRIN2A,PRKAR2B,IL2RA
positive regulation of angiogenesis	0,0072	86	3	0,0111	0,0443	CXCL8,CHRNA7,CCL5
learning or memory	0,0025	30	2	0,0114	0,0447	GRIN2A,EGR2
positive regulation of cell proliferation	0,0295	354	6	0,0115	0,0447	CHRNA7,DPP4,INSR,FN1,AKR1C2,CXCL10
response to drug	0,0213	256	5	0,0119	0,0447	NCF2,LTA,ABCB1,GRIN2A,CCL5
protein kinase B signaling cascade	0,0026	31	2	0,0121	0,0447	TNF,CCL5
positive regulation of neuron apoptotic process	0,0027	32	2	0,0129	0,0447	NCF2,ITGA1
substrate adhesion-dependent cell spreading	0,0027	32	2	0,0129	0,0447	ITGB3,FN1
positive regulation of nitric oxide biosynthetic process	0,0027	32	2	0,0129	0,0447	TNF,INSR
response to activity	0,0028	33	2	0,0136	0,0447	NCF2,CCL5
synaptic transmission, glutamatergic	0,0028	33	2	0,0136	0,0447	GRIN2A,GRIA3
cellular response to transforming growth factor beta stimulus	0,0028	33	2	0,0136	0,0447	XCL1,CCL5
regulation of membrane potential	0,0078	93	3	0,0137	0,0447	LRRK2,CHRNA7,CHRNA6
response to nicotine	0,0028	34	2	0,0144	0,0447	CHRNA7,CHRNA6
T cell activation	0,0029	35	2	0,0152	0,0447	CHRNA7,DPP4
positive regulation of cell adhesion	0,0029	35	2	0,0152	0,0447	TNF,CCL5
blood coagulation	0,0314	377	6	0,0152	0,0447	ITGB3,POTEKP,ITGA1,PRKAR2B,FN1,CABLES1
positive regulation of gene expression	0,0150	180	4	0,0158	0,0447	PRDM1,TNF,ITGB8,FN1
cellular response to dsRNA	0,0003	3	1	0,0159	0,0447	GRIN2A
cellular response to lipid	0,0003	3	1	0,0159	0,0447	GRIN2A
positive regulation of calcidiol 1-monooxygenase activity	0,0003	3	1	0,0159	0,0447	TNF
brain segmentation	0,0003	3	1	0,0159	0,0447	EGR2
regulation of mitochondrial fission	0,0003	3	1	0,0159	0,0447	LRRK2
negative regulation of myosin-light-chain-phosphatase activity	0,0003	3	1	0,0159	0,0447	TNF
regulation of branching morphogenesis of a nerve	0,0003	3	1	0,0159	0,0447	LRRK2
positive regulation of T-helper 2 cell cytokine production	0,0003	3	1	0,0159	0,0447	XCL1
receptor biosynthetic process	0,0003	3	1	0,0159	0,0447	TNF
negative regulation of activation-induced cell death of T cells	0,0003	3	1	0,0159	0,0447	TSC22D3
regulation of synaptic transmission, dopaminergic	0,0003	3	1	0,0159	0,0447	CHRNA7
common myeloid progenitor cell proliferation	0,0003	3	1	0,0159	0,0447	NR4A3
generation of ovulation cycle rhythm	0,0003	3	1	0,0159	0,0447	CHRNA7
regulation of mitochondrial depolarization	0,0003	3	1	0,0159	0,0447	LRRK2
tangential migration from the subventricular zone to the olfactory bulb	0,0003	3	1	0,0159	0,0447	LRRK2
female genitalia morphogenesis	0,0003	3	1	0,0159	0,0447	TP63
replicative cell aging	0,0003	3	1	0,0159	0,0447	TP63
response to organophosphorus	0,0003	3	1	0,0159	0,0447	AKR1C1
negative regulation of lipid transport	0,0003	3	1	0,0159	0,0447	ITGB3
cellular extravasation	0,0003	3	1	0,0159	0,0447	ITGA1
polarized epithelial cell differentiation	0,0003	3	1	0,0159	0,0447	TP63
positive regulation of mononuclear cell migration	0,0003	3	1	0,0159	0,0447	TNF
negative regulation of interleukin-10 secretion	0,0003	3	1	0,0159	0,0447	TNFRSF9
activation of phospholipase D activity	0,0003	3	1	0,0159	0,0447	CCL5
cloacal septation	0,0003	3	1	0,0159	0,0447	TP63
sequestering of triglyceride	0,0003	3	1	0,0159	0,0447	TNF
negative regulation of transforming growth factor-beta secretion	0,0003	3	1	0,0159	0,0447	FN1
negative regulation of mesoderm development	0,0003	3	1	0,0159	0,0447	TP63
intracellular distribution of mitochondria	0,0003	3	1	0,0159	0,0447	LRRK2
positive regulation of CD4-positive, alpha-beta T cell proliferation	0,0003	3	1	0,0159	0,0447	XCL1
negative regulation of T cell cytokine production	0,0003	3	1	0,0159	0,0447	XCL1
negative regulation of T-helper 1 type immune response	0,0003	3	1	0,0159	0,0447	XCL1
cellular response to triacyl bacterial lipopeptide	0,0003	3	1	0,0159	0,0447	TLR1
positive regulation of protein complex disassembly	0,0003	3	1	0,0159	0,0447	TNF
negative regulation of low-density lipoprotein particle receptor biosynthetic process	0,0003	3	1	0,0159	0,0447	ITGB3
regulation of cell-cell adhesion mediated by integrin	0,0003	3	1	0,0159	0,0447	DPP4
positive regulation of interferon-gamma production	0,0030	36	2	0,0160	0,0447	TNF,LTA
negative regulation of viral genome replication	0,0030	36	2	0,0160	0,0447	TNF,CCL5
activation of MAPKK activity	0,0151	181	4	0,0161	0,0447	LRRK2,IL3RA,GRIN2A,IL2RA
blood circulation	0,0032	38	2	0,0178	0,0447	XCL2,CXCL10
digestion	0,0033	39	2	0,0186	0,0447	AKR1C1,AKR1C2
transport	0,0158	190	4	0,0188	0,0447	ABCB1,CHRNA6,GRIN2A,GRIA3
positive regulation of tumor necrosis factor production	0,0033	40	2	0,0195	0,0447	LY96,CCL4
urinary bladder development	0,0003	4	1	0,0211	0,0447	TP63
negative regulation of cytokine secretion involved in immune response	0,0003	4	1	0,0211	0,0447	TNF
cellular response to interleukin-3	0,0003	4	1	0,0211	0,0447	IL3RA
entry into host cell	0,0003	4	1	0,0211	0,0447	CXCR4
negative regulation of alkaline phosphatase activity	0,0003	4	1	0,0211	0,0447	TNF
negative regulation of macrophage apoptotic process	0,0003	4	1	0,0211	0,0447	CCL5
renal sodium ion absorption	0,0003	4	1	0,0211	0,0447	SGK1
negative regulation of extracellular matrix disassembly	0,0003	4	1	0,0211	0,0447	DPP4
negative regulation of interleukin-2 secretion	0,0003	4	1	0,0211	0,0447	GBP1
smooth muscle cell migration	0,0003	4	1	0,0211	0,0447	ITGB3
apolipoprotein A-I-mediated signaling pathway	0,0003	4	1	0,0211	0,0447	ITGB3
regulation of immunoglobulin secretion	0,0003	4	1	0,0211	0,0447	TNF
protein localization in mitochondrion	0,0003	4	1	0,0211	0,0447	LRRK2
cellular response to magnesium ion	0,0003	4	1	0,0211	0,0447	GRIN2A
cellular response to prostaglandin D stimulus	0,0003	4	1	0,0211	0,0447	AKR1C2
positive regulation of receptor binding	0,0003	4	1	0,0211	0,0447	PLCL1
GTP metabolic process	0,0003	4	1	0,0211	0,0447	LRRK2
detection of lipopolysaccharide	0,0003	4	1	0,0211	0,0447	LY96
chronic inflammatory response to antigenic stimulus	0,0003	4	1	0,0211	0,0447	TNF
cellular response to morphine	0,0003	4	1	0,0211	0,0447	CCL5
prostatic bud formation	0,0003	4	1	0,0211	0,0447	TP63
positive regulation of cell-cell adhesion mediated by integrin	0,0003	4	1	0,0211	0,0447	CCL5
mitochondrion localization	0,0003	4	1	0,0211	0,0447	LRRK2
positive regulation of chemokine (C-X-C motif) ligand 2 production	0,0003	4	1	0,0211	0,0447	TNF
protein sulfation	0,0003	4	1	0,0211	0,0447	CHST4
regulation of chemotaxis	0,0003	4	1	0,0211	0,0447	CXCR4
negative regulation of protein complex disassembly	0,0003	4	1	0,0211	0,0447	TNF
positive regulation of protein transport	0,0003	4	1	0,0211	0,0447	TNF
response to other organism	0,0003	4	1	0,0211	0,0447	GRIN2A
xenobiotic transport	0,0003	4	1	0,0211	0,0447	ABCB1
transformed cell apoptotic process	0,0003	4	1	0,0211	0,0447	TNF
interleukin-2-mediated signaling pathway	0,0003	4	1	0,0211	0,0447	IL2RA
intracellular signal transduction	0,0250	300	5	0,0220	0,0447	CXCL8,LRRK2,SGK1,PRKAR2B,PLCL1
G2/M transition of mitotic cell cycle	0,0093	112	3	0,0222	0,0447	ABCB1,PRKAR2B,CEP70
cellular response to organic cyclic compound	0,0036	43	2	0,0224	0,0447	TNF,CCL5
positive regulation of MAP kinase activity	0,0036	43	2	0,0224	0,0447	LRRK2,TNF
neuron projection morphogenesis	0,0036	43	2	0,0224	0,0447	LRRK2,SGK1
response to wounding	0,0038	45	2	0,0243	0,0469	GRIN2A,FN1
innate immune response	0,0667	800	9	0,0256	0,0469	NCF2,DUSP4,GAB1,TLR1,IL3RA,LY96,GRIN2A,PRKAR2B,IL2RA
activation-induced cell death of T cells	0,0004	5	1	0,0263	0,0469	IL2RA
membrane to membrane docking	0,0004	5	1	0,0263	0,0469	VCAM1
serotonin metabolic process	0,0004	5	1	0,0263	0,0469	GRIN2A
regulation of smooth muscle cell proliferation	0,0004	5	1	0,0263	0,0469	NR4A3
Schwann cell differentiation	0,0004	5	1	0,0263	0,0469	EGR2
dibenzo-p-dioxin metabolic process	0,0004	5	1	0,0263	0,0469	CCL5
regulation of norepinephrine secretion	0,0004	5	1	0,0263	0,0469	CHRNA7
cellular response to leptin stimulus	0,0004	5	1	0,0263	0,0469	NR4A3
regulation of extrinsic apoptotic signaling pathway	0,0004	5	1	0,0263	0,0469	TRAF1
negative regulation of keratinocyte differentiation	0,0004	5	1	0,0263	0,0469	TP63
cellular response to nicotine	0,0004	5	1	0,0263	0,0469	TNF
response to cholesterol	0,0004	5	1	0,0263	0,0469	CCL5
cellular response to corticotropin-releasing hormone stimulus	0,0004	5	1	0,0263	0,0469	NR4A3
positive regulation of developmental growth	0,0004	5	1	0,0263	0,0469	INSR
amine metabolic process	0,0004	5	1	0,0263	0,0469	VCAM1
positive regulation of transporter activity	0,0004	5	1	0,0263	0,0469	SGK1
endothelial cell activation	0,0004	5	1	0,0263	0,0469	CXCL10
negative regulation of chemokine-mediated signaling pathway	0,0004	5	1	0,0263	0,0469	CCL5
positive regulation of glucose transport	0,0004	5	1	0,0263	0,0469	NR4A3
regulation of peptidyl-serine phosphorylation	0,0004	5	1	0,0263	0,0469	PLCL1
positive regulation of hair follicle development	0,0004	5	1	0,0263	0,0469	TNF
regulation of T cell activation	0,0004	5	1	0,0263	0,0469	CCL5
response to insulin stimulus	0,0039	47	2	0,0263	0,0469	CCL5,EGR2
extrinsic apoptotic signaling pathway	0,0039	47	2	0,0263	0,0469	TNF,LY96
hippocampus development	0,0039	47	2	0,0263	0,0469	GRIN2A,NR4A3
positive regulation of T cell proliferation	0,0041	49	2	0,0284	0,0469	CCL5,VCAM1
axon guidance	0,0366	439	6	0,0295	0,0469	ITGB3,ITGA1,IL3RA,GRIN2A,NR4A3,IL2RA
epithelial cell proliferation involved in salivary gland morphogenesis	0,0005	6	1	0,0315	0,0469	TNF
stem cell proliferation	0,0005	6	1	0,0315	0,0469	ABCB1
death-inducing signaling complex assembly	0,0005	6	1	0,0315	0,0469	TNF
interleukin-6-mediated signaling pathway	0,0005	6	1	0,0315	0,0469	GAB1
positive regulation of fatty acid oxidation	0,0005	6	1	0,0315	0,0469	NR4A3
regulation of synaptic vesicle exocytosis	0,0005	6	1	0,0315	0,0469	LRRK2
skin morphogenesis	0,0005	6	1	0,0315	0,0469	TP63
positive regulation of mast cell chemotaxis	0,0005	6	1	0,0315	0,0469	CCL5
positive regulation of NFAT protein import into nucleus	0,0005	6	1	0,0315	0,0469	TNF
cellular response to catecholamine stimulus	0,0005	6	1	0,0315	0,0469	NR4A3
regulation of locomotion	0,0005	6	1	0,0315	0,0469	LRRK2
negative regulation of T cell apoptotic process	0,0005	6	1	0,0315	0,0469	CCL5
response to carbohydrate stimulus	0,0005	6	1	0,0315	0,0469	GRIN2A
positive regulation of respiratory burst	0,0005	6	1	0,0315	0,0469	INSR
positive regulation of feeding behavior	0,0005	6	1	0,0315	0,0469	NR4A3
regulation of synaptic transmission, GABAergic	0,0005	6	1	0,0315	0,0469	PLCL1
positive regulation of transforming growth factor beta production	0,0005	6	1	0,0315	0,0469	XCL1
positive regulation of chemokine biosynthetic process	0,0005	6	1	0,0315	0,0469	TNF
semicircular canal morphogenesis	0,0005	6	1	0,0315	0,0469	NR4A3
positive regulation of interleukin-8 biosynthetic process	0,0005	6	1	0,0315	0,0469	TNF
response to fungicide	0,0005	6	1	0,0315	0,0469	GRIN2A
positive regulation of fibroblast apoptotic process	0,0005	6	1	0,0315	0,0469	TP63
positive regulation of activation of JAK2 kinase activity	0,0005	6	1	0,0315	0,0469	CCL5
intestinal epithelial cell development	0,0005	6	1	0,0315	0,0469	PRDM1
mitochondrial fission	0,0005	6	1	0,0315	0,0469	DNM1L
positive regulation of keratinocyte proliferation	0,0005	6	1	0,0315	0,0469	TP63
integrin activation	0,0005	6	1	0,0315	0,0469	FN1
I-kappaB kinase/NF-kappaB cascade	0,0043	52	2	0,0317	0,0469	TNF,LY96
positive regulation of epithelial cell proliferation	0,0043	52	2	0,0317	0,0469	CCL5,NR4A3
activation of protein kinase activity	0,0044	53	2	0,0328	0,0469	ITGB3,INSR
fat cell differentiation	0,0044	53	2	0,0328	0,0469	EGR2,NR4A3
defense response to Gram-positive bacterium	0,0044	53	2	0,0328	0,0469	TNF,LTA
memory	0,0044	53	2	0,0328	0,0469	CHRNA7,GRIN2A
null	0,1555	1866	16	0,0335	0,0469	CXCL9,CXCL8,LRRK2,PRDM1,TNF,TP63,TFEC,CHRNA7,CHRNA6,DPP4,PRKAR2B,CCL5,GBP1,FN1,CXCL10,NR4A3
regulation of cell migration	0,0045	54	2	0,0340	0,0469	GAB1,SGK1
defense response to virus	0,0113	136	3	0,0364	0,0469	CXCL9,GBP1,CXCL10
negative regulation of excitatory postsynaptic membrane potential	0,0006	7	1	0,0367	0,0469	LRRK2
regulation of calcium-mediated signaling	0,0006	7	1	0,0367	0,0469	GBP1
positive regulation of ceramide biosynthetic process	0,0006	7	1	0,0367	0,0469	TNF
positive regulation of interleukin-6 biosynthetic process	0,0006	7	1	0,0367	0,0469	TLR1
response to molecule of bacterial origin	0,0006	7	1	0,0367	0,0469	CXCL8
response to laminar fluid shear stress	0,0006	7	1	0,0367	0,0469	NCF2
negative regulation of substrate adhesion-dependent cell spreading	0,0006	7	1	0,0367	0,0469	GBP1
positive regulation of protein localization at cell surface	0,0006	7	1	0,0367	0,0469	TNF
morphogenesis of a branching structure	0,0006	7	1	0,0367	0,0469	PRDM1
negative regulation of cAMP-dependent protein kinase activity	0,0006	7	1	0,0367	0,0469	PRKAR2B
positive regulation of T cell cytokine production	0,0006	7	1	0,0367	0,0469	XCL1
peroxisome fission	0,0006	7	1	0,0367	0,0469	DNM1L
cellular response to ethanol	0,0006	7	1	0,0367	0,0469	CCL5
energy homeostasis	0,0006	7	1	0,0367	0,0469	NR4A3
response to auditory stimulus	0,0006	7	1	0,0367	0,0469	CXCL10
smooth muscle tissue development	0,0006	7	1	0,0367	0,0469	TP63
negative regulation of lipopolysaccharide-mediated signaling pathway	0,0006	7	1	0,0367	0,0469	PRDM1
positive regulation of T cell apoptotic process	0,0006	7	1	0,0367	0,0469	CCL5
epithelial cell development	0,0006	7	1	0,0367	0,0469	TP63
positive regulation of glial cell proliferation	0,0006	7	1	0,0367	0,0469	LTA
calcium ion transport	0,0048	58	2	0,0387	0,0469	CHRNA7,CCL5
TRIF-dependent toll-like receptor signaling pathway	0,0048	58	2	0,0387	0,0469	DUSP4,LY96
response to toxin	0,0049	59	2	0,0399	0,0469	CCL5,CCL4
MyD88-independent toll-like receptor signaling pathway	0,0050	60	2	0,0411	0,0469	DUSP4,LY96
epithelial cell differentiation	0,0050	60	2	0,0411	0,0469	AKR1C1,AKR1C2
positive regulation of podosome assembly	0,0007	8	1	0,0418	0,0469	TNF
sleep	0,0007	8	1	0,0418	0,0469	GRIN2A
facial nerve structural organization	0,0007	8	1	0,0418	0,0469	EGR2
negative regulation of skeletal muscle tissue development	0,0007	8	1	0,0418	0,0469	TSC22D3
placenta blood vessel development	0,0007	8	1	0,0418	0,0469	ITGB8
response to methylmercury	0,0007	8	1	0,0418	0,0469	GRIN2A
regulation of ossification	0,0007	8	1	0,0418	0,0469	EGR2
positive regulation of lipopolysaccharide-mediated signaling pathway	0,0007	8	1	0,0418	0,0469	LY96
negative regulation of interleukin-1 beta production	0,0007	8	1	0,0418	0,0469	CHRNA7
negative regulation of protein processing	0,0007	8	1	0,0418	0,0469	LRRK2
angiogenesis involved in wound healing	0,0007	8	1	0,0418	0,0469	ITGB3
behavioral response to ethanol	0,0007	8	1	0,0418	0,0469	CHRNA7
positive regulation of glycolysis	0,0007	8	1	0,0418	0,0469	INSR
labyrinthine layer development	0,0007	8	1	0,0418	0,0469	GAB1
mesodermal cell differentiation	0,0007	8	1	0,0418	0,0469	ITGB3
negative regulation of defense response to virus	0,0007	8	1	0,0418	0,0469	IL2RA
intestinal cholesterol absorption	0,0007	8	1	0,0418	0,0469	AKR1C1
regulation of dendritic spine morphogenesis	0,0007	8	1	0,0418	0,0469	LRRK2
regulation of protein kinase A signaling cascade	0,0007	8	1	0,0418	0,0469	LRRK2
regulation of energy homeostasis	0,0007	8	1	0,0418	0,0469	NR4A3
exocrine pancreas development	0,0007	8	1	0,0418	0,0469	INSR
retinal metabolic process	0,0007	8	1	0,0418	0,0469	AKR1C1
behavioral response to nicotine	0,0007	8	1	0,0418	0,0469	CHRNA7
regulation of bone resorption	0,0007	8	1	0,0418	0,0469	ITGB3
regulation of cell proliferation	0,0122	146	3	0,0434	0,0469	CXCL9,SGK1,CXCL10
toll-like receptor 3 signaling pathway	0,0053	63	2	0,0448	0,0469	DUSP4,LY96
negative regulation of cellular senescence	0,0008	9	1	0,0469	0,0469	TP63
maternal placenta development	0,0008	9	1	0,0469	0,0469	PRDM1
regulation of cytokine secretion	0,0008	9	1	0,0469	0,0469	TLR1
prostaglandin metabolic process	0,0008	9	1	0,0469	0,0469	AKR1C2
negative regulation of glucose import	0,0008	9	1	0,0469	0,0469	TNF
negative regulation of immune response	0,0008	9	1	0,0469	0,0469	IL2RA
glial cell migration	0,0008	9	1	0,0469	0,0469	VCAN
mitotic cell cycle G1/S transition DNA damage checkpoint	0,0008	9	1	0,0469	0,0469	TP63
maintenance of gastrointestinal epithelium	0,0008	9	1	0,0469	0,0469	MUC13
neuron death	0,0008	9	1	0,0469	0,0469	LRRK2
mast cell degranulation	0,0008	9	1	0,0469	0,0469	NR4A3
positive regulation of phosphoprotein phosphatase activity	0,0008	9	1	0,0469	0,0469	ITGA1
positive regulation of macrophage chemotaxis	0,0008	9	1	0,0469	0,0469	CCL5
N-acetylglucosamine metabolic process	0,0008	9	1	0,0469	0,0469	CHST4
negative regulation of interleukin-2 production	0,0008	9	1	0,0469	0,0469	XCL1
macrophage activation	0,0008	9	1	0,0469	0,0469	TLR1
positive regulation of heterotypic cell-cell adhesion	0,0008	9	1	0,0469	0,0469	TNF
regulation of cysteine-type endopeptidase activity involved in apoptotic process	0,0008	9	1	0,0469	0,0469	TP63
epidermis development	0,0054	65	2	0,0474	0,0474	GAB1,INSR

## Sheet: All AT Samples network MF
GeneSet	RatioOfProteinInGeneSet	NumberOfProteinInGeneSet	ProteinFromNetwork	P-value	FDR	Nodes
chemokine activity	0,0040	47	10	1.4366e-09	2.6721e-07	CXCL9,CXCL8,CCL4L1,XCL2,XCL1,CCL3L1,CCL5,CCL4,CCL3,CXCL10
CCR chemokine receptor binding	0,0018	21	4	0.061838	5.751	CCL4L1,XCL2,XCL1,CCL3L1
ketosteroid monooxygenase activity	0,0003	3	2	1.3261	49.065	AKR1C1,AKR1C2
trans-1,2-dihydrobenzene-1,2-diol dehydrogenase activity	0,0003	3	2	1.3261	49.065	AKR1C1,AKR1C2
phenanthrene 9,10-monooxygenase activity	0,0003	3	2	1.3261	49.065	AKR1C1,AKR1C2
CCR5 chemokine receptor binding	0,0003	4	2	2.3492	59.953	CCL5,CCL4
CXCR3 chemokine receptor binding	0,0004	5	2	3.6576	59.953	CXCL9,CXCL10
chloride channel regulator activity	0,0004	5	2	3.6576	59.953	SGK1,CHRNA7
CCR1 chemokine receptor binding	0,0004	5	2	3.6576	59.953	CCL5,CCL4
coreceptor activity	0,0021	25	3	3.7471	59.953	CCR8,CXCR4,LY96
tumor necrosis factor receptor binding	0,0021	25	3	3.7471	59.953	TNF,TRAF1,LTA
alditol:NADP+ 1-oxidoreductase activity	0,0005	6	2	5.2482	78.724	AKR1C1,AKR1C2
cAMP-dependent protein kinase regulator activity	0,0006	7	2	7.1182	85.418	PRKAR2B,CXCL10
oxidoreductase activity, acting on NADH or NADPH, quinone or similar compound as acceptor	0,0006	7	2	7.1182	85.418	AKR1C1,AKR1C2
bile acid binding	0,0006	7	2	7.1182	85.418	AKR1C1,AKR1C2
carboxylic acid binding	0,0007	8	2	9.2643	92.643	AKR1C1,AKR1C2
chemokine receptor binding	0,0007	8	2	9.2643	92.643	XCL1,CCL5
protease binding	0,0070	81	4	10.7	0,0107	ITGB3,TNF,DPP4,FN1
cell adhesion molecule binding	0,0038	44	3	18.967	0,0171	ITGB3,GRIN2A,VCAM1
hyaluronic acid binding	0,0012	14	2	27.776	0,0250	TNFAIP6,VCAN
phosphatidylinositol 3-kinase binding	0,0014	16	2	36.024	0,0277	IRS4,INSR
cytokine binding	0,0015	17	2	40.524	0,0277	CXCR4,GBP1
viral receptor activity	0,0050	58	3	41.141	0,0277	ITGB3,CXCR4,DPP4
extracellular-glutamate-gated ion channel activity	0,0015	18	2	45.272	0,0277	GRIN2A,GRIA3
androsterone dehydrogenase (B-specific) activity	0,0001	1	1	54.858	0,0277	AKR1C1
receptor signaling protein tyrosine kinase activator activity	0,0001	1	1	54.858	0,0277	CCL5
chemokine receptor antagonist activity	0,0001	1	1	54.858	0,0277	CCL5
interleukin-3 receptor activity	0,0001	1	1	54.858	0,0277	IL3RA
CCR4 chemokine receptor binding	0,0001	1	1	54.858	0,0277	CCL5
GTP-dependent protein kinase activity	0,0001	1	1	54.858	0,0277	LRRK2
insulin-activated receptor activity	0,0001	1	1	54.858	0,0277	INSR
acetylcholine-activated cation-selective channel activity	0,0017	20	2	55.498	0,0277	CHRNA7,CHRNA6
acetylcholine receptor activity	0,0017	20	2	55.498	0,0277	CHRNA7,CHRNA6
acetylcholine binding	0,0018	21	2	60.972	0,0305	CHRNA7,CHRNA6
cytokine activity	0,0128	149	4	92.887	0,0438	CXCL9,TNF,LTA,CCL4
identical protein binding	0,0374	435	7	98.392	0,0438	ITGB3,LRRK2,TNF,TP63,DPP4,CCL4,GBP1
phosphatidylinositol phospholipase C activity	0,0024	28	2	0,0106	0,0438	CCL5,PLCL1
acetylcholine-gated cation channel activity	0,0002	2	1	0,0109	0,0438	CHRNA7
17-alpha,20-alpha-dihydroxypregn-4-en-3-one dehydrogenase activity	0,0002	2	1	0,0109	0,0438	AKR1C1
interleukin-8 receptor binding	0,0002	2	1	0,0109	0,0438	CXCL8
Toll-like receptor 2 binding	0,0003	3	1	0,0164	0,0491	TLR1
interleukin-2 binding	0,0003	3	1	0,0164	0,0491	IL2RA
indanol dehydrogenase activity	0,0003	3	1	0,0164	0,0491	AKR1C1
neurotransmitter binding	0,0003	3	1	0,0164	0,0491	GRIN2A
oxysterol binding	0,0003	3	1	0,0164	0,0491	GPR183
transcription coactivator binding	0,0003	3	1	0,0164	0,0491	NR4A3
PTB domain binding	0,0003	3	1	0,0164	0,0491	INSR
xenobiotic-transporting ATPase activity	0,0003	3	1	0,0164	0,0491	ABCB1
interleukin-2 receptor activity	0,0003	3	1	0,0164	0,0491	IL2RA
